# Supplementary material for: N-(4-Bromo­benzyl­idene)naphthalen-1-amine
Source: Acta Crystallogr Sect E Struct Rep Online. 2012 May 12;68(Pt 6):o1671. doi: 10.1107/S1600536812019800 (PMC3379268; doi:10.1107/S1600536812019800)
Supplement: Supplementary file 2 [file e-68-o1671-Isup2.hkl]

# 
# h,k,l, Fc-squared, Fo-squared, sigma(Fo-squared) and status flag 
# 
data_I
_shelx_title ' 120422d in P2(1)/c' 
_shelx_refln_list_code          4 
_shelx_F_calc_maximum      263.67 
_exptl_crystal_F_000       624.00 
_reflns_d_resolution_high  0.8404 
 
loop_ 
 _symmetry_equiv_pos_as_xyz 
 'x, y, z' 
 '-x, y+1/2, -z+1/2' 
 '-x, -y, -z' 
 'x, -y-1/2, z-1/2' 
 
_cell_length_a     7.0823 
_cell_length_b    25.5547 
_cell_length_c     7.5712 
_cell_angle_alpha  90.000 
_cell_angle_beta   94.431 
_cell_angle_gamma  90.000 
 
_shelx_F_squared_multiplier     1.000 
 
loop_ 
 _refln_index_h 
 _refln_index_k 
 _refln_index_l 
 _refln_F_squared_calc 
 _refln_F_squared_meas 
 _refln_F_squared_sigma 
 _refln_observed_status 
   1   0   0      170.24      197.42      8.22 o 
   2   0   0      379.92      363.60     15.46 o 
   3   0   0     3619.53     3324.85    121.75 o 
   4   0   0     4391.83     4399.03    161.27 o 
   5   0   0      326.35      323.47     20.40 o 
   6   0   0       57.11       45.62     14.16 o 
   7   0   0      999.82      924.78     70.08 o 
   8   0   0      202.51      266.30     35.42 o 
   1   1   0      591.31      575.43     15.21 o 
   2   1   0     2291.59     2217.69     51.93 o 
   3   1   0      210.94      219.74      7.89 o 
   4   1   0       39.36       39.43      6.51 o 
   5   1   0       21.90       35.80      8.07 o 
   6   1   0       46.23       50.36     10.52 o 
   7   1   0      251.36      232.19     15.29 o 
   8   1   0        4.78       15.36     20.85 o 
   1   2   0    13311.37    12994.51    332.03 o 
   2   2   0     1415.62     1350.38     32.01 o 
   3   2   0     2651.32     2569.84     60.35 o 
   4   2   0     2245.66     2127.15     50.83 o 
   5   2   0      516.24      502.63     18.08 o 
   6   2   0      691.88      659.75     23.24 o 
   7   2   0      170.54      184.35     16.92 o 
   8   2   0      159.79      215.28     19.72 o 
   1   3   0      466.37      384.41      9.50 o 
   2   3   0     1201.65     1180.61     28.23 o 
   3   3   0       27.69       23.97      3.70 o 
   4   3   0      357.54      339.66     11.31 o 
   5   3   0      203.06      197.33     11.55 o 
   6   3   0     1258.40     1292.78     43.46 o 
   7   3   0      122.29      136.47     16.41 o 
   8   3   0        9.13        4.25     16.36 o 
   0   4   0      394.20      326.05     20.17 o 
   1   4   0     3388.65     3294.37     76.44 o 
   2   4   0       26.18       25.17      2.37 o 
   3   4   0     9458.31     9277.85    238.01 o 
   4   4   0     1918.25     1783.09     48.45 o 
   5   4   0      222.62      217.85     12.59 o 
   6   4   0       16.07       21.77     11.69 o 
   7   4   0      156.02      186.53     17.92 o 
   8   4   0       40.47       70.74     17.64 o 
   1   5   0     6048.89     5971.58    138.37 o 
   2   5   0      939.51      878.86     21.36 o 
   3   5   0      753.72      711.13     23.59 o 
   4   5   0      325.68      297.91     13.47 o 
   5   5   0     1824.62     1694.72     74.27 o 
   6   5   0      193.87      210.48     15.23 o 
   7   5   0        1.18        9.49     13.28 o 
   8   5   0       45.12       47.44     17.92 o 
   0   6   0     2077.78     1913.04    134.25 o 
   1   6   0     5494.48     5396.38    139.48 o 
   2   6   0        7.90        6.41      2.81 o 
   3   6   0     3444.61     3329.40     85.68 o 
   4   6   0     4393.55     4346.48    159.82 o 
   5   6   0     1026.94     1013.72     32.45 o 
   6   6   0      146.22      130.05     13.75 o 
   7   6   0      421.53      414.52     29.21 o 
   8   6   0       90.56      109.40     22.00 o 
   1   7   0     2179.53     2151.54     56.33 o 
   2   7   0     2672.93     2456.33     57.70 o 
   3   7   0     5036.42     5075.76    132.73 o 
   4   7   0      432.39      380.89     13.86 o 
   5   7   0     1155.96     1043.71     38.46 o 
   6   7   0      285.62      278.22     21.10 o 
   7   7   0       11.74       33.60     14.71 o 
   8   7   0       36.74       52.00     17.90 o 
   0   8   0     2337.52     2376.98     87.77 o 
   1   8   0     1722.86     1504.79     39.92 o 
   2   8   0      379.08      369.45     12.19 o 
   3   8   0        8.11       12.76      4.78 o 
   4   8   0      960.68      904.84     40.75 o 
   5   8   0        9.20       10.63      7.26 o 
   6   8   0       13.47       16.02     11.86 o 
   7   8   0      226.56      259.26     18.76 o 
   8   8   0      185.79      217.11     25.23 o 
   1   9   0     5691.85     5646.38    171.51 o 
   2   9   0     9025.60     9220.00    213.74 o 
   3   9   0      235.31      201.42      8.57 o 
   4   9   0      146.04      134.24      7.28 o 
   5   9   0      688.61      629.39     32.41 o 
   6   9   0      248.50      275.02     20.23 o 
   7   9   0       93.26      101.66     16.42 o 
   8   9   0       38.30       47.76     29.65 o 
   0  10   0       38.10       70.03     13.01 o 
   1  10   0      187.03      184.28     27.13 o 
   2  10   0      893.27      982.73     27.97 o 
   3  10   0        1.51        5.94      4.57 o 
   4  10   0      388.63      365.15     12.65 o 
   5  10   0      155.69      149.76     10.28 o 
   6  10   0       28.27       33.37     12.02 o 
   7  10   0       12.06       13.77     17.87 o 
   1  11   0     4543.09     4374.40    130.79 o 
   2  11   0     9297.38     9421.31    218.83 o 
   3  11   0     1486.77     1438.63     46.36 o 
   4  11   0       62.38       48.10      6.39 o 
   5  11   0     1338.71     1196.86     66.70 o 
   6  11   0      540.41      544.42     93.15 o 
   7  11   0        3.65        5.35     18.05 o 
   0  12   0     2983.22     3286.25    159.48 o 
   1  12   0      499.49      543.39     20.42 o 
   2  12   0        3.74        7.35      4.62 o 
   3  12   0       27.70       38.46      5.51 o 
   4  12   0      123.91      142.18     10.07 o 
   5  12   0       78.61       74.50      9.70 o 
   6  12   0      211.19      202.88     30.28 o 
   7  12   0        6.98       17.78     19.52 o 
   1  13   0     3186.69     3056.57     85.74 o 
   2  13   0     5668.34     5490.96    128.40 o 
   3  13   0      211.02      232.31     11.32 o 
   4  13   0       99.49       89.29      7.53 o 
   5  13   0      565.41      525.82     41.88 o 
   6  13   0      466.96      501.06     77.35 o 
   7  13   0       27.09       47.56     19.38 o 
   0  14   0       73.98       86.44      8.95 o 
   1  14   0      414.42      495.42     16.43 o 
   2  14   0        1.72        2.78      4.83 o 
   3  14   0      206.24      195.71      9.71 o 
   4  14   0      129.07      128.79     10.04 o 
   5  14   0      388.42      343.74     26.59 o 
   6  14   0       98.40       97.09     22.99 o 
   7  14   0       50.98       73.52     27.58 o 
   1  15   0     2441.47     2398.55     64.13 o 
   2  15   0     3182.10     2902.48     86.33 o 
   3  15   0     1030.37      998.82     30.20 o 
   4  15   0       10.88       15.00      8.70 o 
   5  15   0      501.86      495.24     51.97 o 
   6  15   0      719.74      679.90     96.82 o 
   7  15   0       69.50      103.92     33.91 o 
   0  16   0     1406.97     1536.37    143.62 o 
   1  16   0      235.18      235.59     14.28 o 
   2  16   0      412.61      404.49     17.23 o 
   3  16   0      213.87      219.90     12.10 o 
   4  16   0     1903.33     1771.68     83.77 o 
   5  16   0       56.43       63.42     12.90 o 
   6  16   0      117.01      112.25     19.97 o 
   7  16   0      132.29      118.09     23.94 o 
   1  17   0     2455.39     2506.15     79.37 o 
   2  17   0      496.78      493.89     18.75 o 
   3  17   0      453.05      414.53     21.46 o 
   4  17   0       68.06       94.93     11.26 o 
   5  17   0      748.86      704.55     38.53 o 
   6  17   0      270.50      329.01     36.28 o 
   0  18   0      938.50      992.55    119.62 o 
   1  18   0      368.76      433.38     35.13 o 
   2  18   0      372.60      383.16     19.39 o 
   3  18   0      760.27      735.92     44.39 o 
   4  18   0        6.62        9.31     10.29 o 
   5  18   0      214.10      249.45     22.09 o 
   6  18   0      169.53      180.51     38.44 o 
   1  19   0      167.23      218.16     14.57 o 
   2  19   0      304.15      325.75     19.01 o 
   3  19   0     1720.21     1747.65     97.12 o 
   4  19   0       81.48       86.50     12.65 o 
   5  19   0      280.50      277.37     35.59 o 
   6  19   0      299.84      426.80     46.73 o 
   0  20   0     1249.76     1374.65     85.34 o 
   1  20   0      764.39      882.11     42.85 o 
   2  20   0      157.83      188.05     13.82 o 
   3  20   0      935.82      899.74     49.59 o 
   4  20   0      256.60      239.50     49.92 o 
   5  20   0       12.68        8.59     17.78 o 
   6  20   0       55.08       94.69     35.43 o 
   1  21   0       77.67      124.56     25.00 o 
   2  21   0     1671.37     1751.82     99.60 o 
   3  21   0       34.95       60.36     13.23 o 
   4  21   0      112.64      105.76     38.83 o 
   5  21   0        0.53       -8.77     19.28 o 
   6  21   0      104.95      184.46     39.09 o 
   0  22   0     3154.49     3368.99    190.97 o 
   1  22   0     1478.30     1608.28    105.88 o 
   2  22   0       19.89       51.05     17.66 o 
   3  22   0      857.15      884.03     41.68 o 
   4  22   0      733.68      696.28    106.31 o 
   5  22   0       31.38       42.65     20.44 o 
   1  23   0       16.03       62.51     17.16 o 
   2  23   0       49.57       79.15     18.78 o 
   3  23   0       66.81      102.47     20.36 o 
   4  23   0       70.54       50.67     58.48 o 
   5  23   0        0.06        1.92     20.87 o 
   0  24   0     2112.43     2278.92    134.05 o 
   1  24   0        7.93       23.20     18.65 o 
   2  24   0       27.19       17.78     19.40 o 
   3  24   0      460.96      477.67     49.18 o 
   4  24   0      505.15      438.66     46.47 o 
   5  24   0       11.09        7.52     40.64 o 
   1  25   0      213.44      246.80     24.07 o 
   2  25   0       19.73        5.52     18.88 o 
   3  25   0       65.10       76.51     35.50 o 
   4  25   0      157.07      181.99     36.48 o 
   0  26   0      182.70      229.21     33.79 o 
   1  26   0      496.52      544.53     35.07 o 
   2  26   0      256.34      264.87     25.10 o 
   3  26   0      280.50      325.67     36.88 o 
   4  26   0      196.09      193.37     34.98 o 
   1  27   0      107.06      117.40     21.54 o 
   2  27   0       27.78       45.79     21.49 o 
   3  27   0       10.86       16.29     20.59 o 
   0  28   0      295.97      358.38     44.58 o 
   1  28   0      240.34      300.70     26.71 o 
   2  28   0        4.31       36.80     21.12 o 
   3  28   0      232.97      292.55     36.83 o 
   1  29   0       29.90       56.12     22.51 o 
   2  29   0       82.24       84.79     22.75 o 
   0  30   0      107.34      142.23     34.84 o 
   1  30   0      210.74      270.95     28.84 o 
  -8   1   1       69.45       71.04     19.87 o 
  -7   1   1      257.96      250.31     21.27 o 
  -6   1   1      950.63      991.01     42.74 o 
  -5   1   1     3256.11     3072.63     92.58 o 
  -4   1   1      666.06      663.95     23.42 o 
  -3   1   1     2275.87     2355.67     70.21 o 
  -2   1   1     7072.57     7554.66    194.02 o 
  -1   1   1      154.34      160.99      8.74 o 
   0   1   1       19.23       43.96      5.42 o 
   1   1   1      139.08      138.27      8.19 o 
   2   1   1    13245.14    12678.32    323.53 o 
   3   1   1     1638.47     1582.14     37.87 o 
   4   1   1      671.48      668.43     20.84 o 
   5   1   1     2241.00     2241.09     60.53 o 
   6   1   1      273.01      293.73     16.22 o 
   7   1   1       67.87       78.73     13.03 o 
   8   1   1       60.89       74.74     14.82 o 
  -8   2   1        9.62       20.65     20.46 o 
  -7   2   1        2.50       -2.72     16.26 o 
  -6   2   1      968.35      887.92     32.02 o 
  -5   2   1       21.30       20.03      8.78 o 
  -4   2   1      128.87      108.12      8.88 o 
  -3   2   1     1099.27     1148.39     31.12 o 
  -2   2   1       38.97       39.43      3.39 o 
  -1   2   1     2116.08     2229.97     91.04 o 
   0   2   1      543.06      533.14     20.25 o 
   1   2   1    11426.89    10398.81    251.21 o 
   2   2   1      351.40      340.81      9.59 o 
   3   2   1       25.79       41.12      3.65 o 
   4   2   1       16.40       11.07      4.91 o 
   5   2   1        0.37       -0.83      8.05 o 
   6   2   1      279.54      292.56     15.20 o 
   7   2   1       48.06       40.82     12.98 o 
   8   2   1       37.86       43.00     15.48 o 
  -8   3   1       19.76       30.50     20.34 o 
  -7   3   1        5.31        7.83     13.22 o 
  -6   3   1     1217.73     1204.21     42.78 o 
  -5   3   1      925.52      904.76     44.63 o 
  -4   3   1        4.22       -5.79      5.29 o 
  -3   3   1     3153.32     3157.71     82.15 o 
  -2   3   1     8432.02     8708.60    222.80 o 
  -1   3   1    14770.90    16731.00    716.86 o 
   0   3   1      364.40      365.13     12.08 o 
   1   3   1    17181.05    16241.67   1255.20 o 
   2   3   1     9716.34     9393.62    216.60 o 
   3   3   1     2873.01     2926.97     68.61 o 
   4   3   1      263.96      238.97     11.22 o 
   5   3   1     1798.70     1752.96     48.32 o 
   6   3   1     2450.52     2525.42     68.27 o 
   7   3   1       23.82       44.72     12.70 o 
   8   3   1       17.01       24.17     16.58 o 
  -8   4   1       12.08       19.29     20.27 o 
  -7   4   1       12.65       -4.08     13.59 o 
  -6   4   1      222.71      235.12     21.81 o 
  -5   4   1      129.69      140.25     11.17 o 
  -4   4   1     1486.09     1454.07     39.55 o 
  -3   4   1       63.86       84.69      5.54 o 
  -2   4   1        0.98        1.69      3.67 o 
  -1   4   1    14663.92    16536.29   1094.50 o 
   0   4   1     5257.65     5688.93    172.29 o 
   1   4   1     1105.85     1046.07     28.28 o 
   2   4   1      484.83      451.96     12.18 o 
   3   4   1     1486.45     1464.17     35.37 o 
   4   4   1      902.17      818.83     21.70 o 
   5   4   1       16.99       10.68      8.47 o 
   6   4   1       11.62       26.87     10.74 o 
   7   4   1      141.27      160.48     14.93 o 
   8   4   1       63.71       71.46     27.62 o 
  -8   5   1       36.99       16.07     30.09 o 
  -7   5   1       22.35       12.68     15.95 o 
  -6   5   1      537.26      533.97     23.26 o 
  -5   5   1     1086.66     1020.75     38.62 o 
  -4   5   1       99.58      115.11      7.44 o 
  -3   5   1      315.32      274.72     10.31 o 
  -2   5   1     9865.31    10377.93    433.74 o 
  -1   5   1     9285.44    10204.96    634.81 o 
   0   5   1      508.78      522.43     17.01 o 
   1   5   1     3608.61     3460.90     91.47 o 
   2   5   1     3531.54     3346.83     71.70 o 
   3   5   1       13.95       10.25      3.28 o 
   4   5   1      271.31      326.26     11.51 o 
   5   5   1     1147.34     1160.61     33.85 o 
   6   5   1      116.33      141.51     12.09 o 
   7   5   1       25.24       33.64     14.99 o 
   8   5   1       29.74       40.82     17.58 o 
  -8   6   1       81.97       97.46     17.68 o 
  -7   6   1      241.46      243.81     20.12 o 
  -6   6   1       11.03       11.65     11.32 o 
  -5   6   1      290.97      280.09     13.58 o 
  -4   6   1      741.13      651.78     32.16 o 
  -3   6   1     6391.36     6643.13    287.86 o 
  -2   6   1      606.62      628.62     31.33 o 
  -1   6   1     1161.15     1160.96     46.31 o 
   0   6   1     7241.45     7704.96    233.51 o 
   1   6   1      901.76      895.13     44.05 o 
   2   6   1      641.98      631.12     18.34 o 
   3   6   1     1420.90     1324.61     32.33 o 
   4   6   1      706.12      670.76     18.64 o 
   5   6   1      186.05      195.06     14.14 o 
   6   6   1        8.94       -0.52     12.50 o 
   7   6   1      126.03      147.09     17.68 o 
   8   6   1       11.39        9.55     21.84 o 
  -8   7   1        0.55       13.40     16.47 o 
  -7   7   1       32.64       46.33     18.29 o 
  -6   7   1      147.72      167.19     14.67 o 
  -5   7   1       26.63       26.73      6.81 o 
  -4   7   1      190.22      201.84     14.96 o 
  -3   7   1     3158.04     3497.29    197.45 o 
  -2   7   1     1500.10     1456.69     75.61 o 
  -1   7   1     1843.36     1847.94     48.52 o 
   0   7   1      371.10      385.06     23.55 o 
   1   7   1     6538.61     6489.16    299.75 o 
   2   7   1     1207.48     1158.20     36.62 o 
   3   7   1     3234.52     3187.32     74.89 o 
   4   7   1      819.84      867.95     29.16 o 
   5   7   1        9.08        9.52     10.49 o 
   6   7   1      144.37      179.89     17.39 o 
   7   7   1       50.38       55.47     20.88 o 
   8   7   1        5.93       11.89     21.30 o 
  -8   8   1       60.28       89.58     17.67 o 
  -7   8   1      293.34      308.69     19.94 o 
  -6   8   1      521.51      492.93     46.40 o 
  -5   8   1      210.22      212.84     10.64 o 
  -4   8   1     2822.08     2965.32    169.65 o 
  -3   8   1     1864.06     1791.33    119.91 o 
  -2   8   1     2441.01     2695.28    135.41 o 
  -1   8   1     2843.41     3031.83     79.03 o 
   0   8   1     6751.32     7222.34    273.47 o 
   1   8   1     3561.59     3523.88    124.37 o 
   2   8   1      891.52      924.48     24.33 o 
   3   8   1     2842.54     2737.88     64.87 o 
   4   8   1     1937.08     1934.78     59.79 o 
   5   8   1      690.13      657.94     36.94 o 
   6   8   1      280.86      289.93     27.31 o 
   7   8   1      283.82      289.94     25.04 o 
  -8   9   1        8.76       12.70     17.23 o 
  -7   9   1       50.44       54.86     15.88 o 
  -6   9   1      323.50      336.38     20.93 o 
  -5   9   1      185.75      195.35      9.83 o 
  -4   9   1       11.37       20.72      5.87 o 
  -3   9   1      340.22      325.32     15.31 o 
  -2   9   1     3268.98     3422.66    158.20 o 
  -1   9   1     1777.98     1721.36     40.85 o 
   0   9   1       12.45        8.66      5.79 o 
   1   9   1     2277.12     2192.66     68.07 o 
   2   9   1     3405.48     3405.84     79.86 o 
   3   9   1      250.47      242.89     10.19 o 
   4   9   1       82.18      105.92     10.85 o 
   5   9   1       59.36       84.48     11.79 o 
   6   9   1      316.06      314.87     19.73 o 
   7   9   1        0.99       -7.81     18.64 o 
  -7  10   1      757.80      739.52     60.75 o 
  -6  10   1      152.99      127.06     11.73 o 
  -5  10   1      366.87      386.32     27.88 o 
  -4  10   1     1887.14     1818.25    127.55 o 
  -3  10   1     2808.61     2759.12    154.59 o 
  -2  10   1      287.68      314.85     14.51 o 
  -1  10   1      723.31      728.17     24.03 o 
   0  10   1     8965.56     9325.31    241.09 o 
   1  10   1     1266.30     1208.84     39.32 o 
   2  10   1       52.01       49.87      4.80 o 
   3  10   1     2280.02     2292.99     55.02 o 
   4  10   1     2386.05     2318.82     79.31 o 
   5  10   1       15.85       19.30     10.74 o 
   6  10   1      241.32      236.16     21.43 o 
   7  10   1      506.19      513.31     43.75 o 
  -7  11   1      107.12      107.29     16.70 o 
  -6  11   1        8.81       11.62      9.76 o 
  -5  11   1        0.72      -11.08      7.39 o 
  -4  11   1       30.48       39.39      6.55 o 
  -3  11   1       51.12       34.22      5.41 o 
  -2  11   1      257.38      222.81     13.76 o 
  -1  11   1      119.67      117.17      6.64 o 
   0  11   1       77.17      145.11     44.89 o 
   1  11   1      664.72      659.80     48.02 o 
   2  11   1        4.46        2.16      4.25 o 
   3  11   1       43.53       67.74      6.24 o 
   4  11   1       20.85       25.03      6.29 o 
   5  11   1        8.76        8.36     13.57 o 
   6  11   1       78.42       86.49     19.12 o 
   7  11   1      123.94      137.41     22.23 o 
  -7  12   1      187.20      208.38     32.59 o 
  -6  12   1       58.47       42.17     10.52 o 
  -5  12   1      318.39      292.68     25.62 o 
  -4  12   1     2004.53     2001.58    127.16 o 
  -3  12   1     2127.15     2038.77     78.90 o 
  -2  12   1       17.42       21.63      4.59 o 
  -1  12   1     2684.37     2666.19     70.30 o 
   0  12   1     6555.03     6567.06    170.31 o 
   1  12   1      621.12      536.20     25.81 o 
   2  12   1       23.05       26.18      4.98 o 
   3  12   1     3514.36     3474.14     82.32 o 
   4  12   1     1768.59     1730.79     55.96 o 
   5  12   1      141.54      151.11     19.93 o 
   6  12   1      168.87      170.07     19.78 o 
   7  12   1      328.05      348.60     28.23 o 
  -7  13   1       35.47       24.77     21.93 o 
  -6  13   1        0.82       -9.83     13.69 o 
  -5  13   1       51.01       48.35      9.74 o 
  -4  13   1       70.61       62.90      7.29 o 
  -3  13   1       30.84       29.87      5.87 o 
  -2  13   1       51.44       62.00      5.25 o 
  -1  13   1     1170.27     1275.78     35.15 o 
   0  13   1       53.95       78.12     14.32 o 
   1  13   1     2613.65     3158.18    134.35 o 
   2  13   1       20.16       24.15      4.93 o 
   3  13   1       48.03       56.63      7.96 o 
   4  13   1        1.12        6.13      9.81 o 
   5  13   1        2.07        5.56     10.45 o 
   6  13   1       38.14       30.41     18.11 o 
   7  13   1       20.47       12.90     19.36 o 
  -7  14   1      284.22      363.93     78.04 o 
  -6  14   1      236.34      190.28     31.31 o 
  -5  14   1      538.60      475.97     34.03 o 
  -4  14   1     1809.27     1690.20    104.87 o 
  -3  14   1     2694.82     2502.56    115.83 o 
  -2  14   1       89.31       81.57      5.85 o 
  -1  14   1     1414.20     1311.94     36.18 o 
   0  14   1     2204.68     1914.86     51.18 o 
   1  14   1     4172.00     4646.62    142.84 o 
   2  14   1      180.45      197.70     13.06 o 
   3  14   1     1401.82     1384.28     40.19 o 
   4  14   1     2685.26     2626.75     82.68 o 
   5  14   1      315.39      329.09     20.94 o 
   6  14   1       92.07       77.72     17.98 o 
   7  14   1       80.67      125.84     23.56 o 
  -7  15   1       24.22       42.14     36.15 o 
  -6  15   1        0.79       -6.89     13.43 o 
  -5  15   1       10.84        6.90     11.43 o 
  -4  15   1      119.37      124.46      8.95 o 
  -3  15   1        5.05       14.26      6.15 o 
  -2  15   1      812.83      772.39     27.39 o 
  -1  15   1      325.84      326.79     12.99 o 
   0  15   1        4.10       19.93     10.62 o 
   1  15   1      409.04      478.97     21.00 o 
   2  15   1      412.82      442.01     26.78 o 
   3  15   1       53.06       67.99      9.32 o 
   4  15   1       27.94       40.11     11.16 o 
   5  15   1       15.46       26.52     12.60 o 
   6  15   1        1.37       -0.06     17.98 o 
   7  15   1       42.42       58.13     25.00 o 
  -7  16   1       70.67      122.98     41.55 o 
  -6  16   1        2.19       -3.01     18.06 o 
  -5  16   1       52.01       92.35     13.54 o 
  -4  16   1     2708.17     2672.00    268.60 o 
  -3  16   1      515.37      494.91     25.57 o 
  -2  16   1       21.76       22.11      5.72 o 
  -1  16   1     1868.27     1809.18     49.18 o 
   0  16   1     2935.64     2885.26     90.21 o 
   1  16   1      989.23      979.32     34.44 o 
   2  16   1       53.00       50.40      9.89 o 
   3  16   1     1397.78     1442.92     42.20 o 
   4  16   1      766.59      771.69     29.96 o 
   5  16   1      122.81      151.67     14.61 o 
   6  16   1        0.38       -5.92     18.52 o 
   7  16   1       82.24       89.67     24.33 o 
  -6  17   1       11.26       -3.92     24.44 o 
  -5  17   1      125.53      115.24     18.88 o 
  -4  17   1     1179.72     1151.89    103.77 o 
  -3  17   1      591.53      561.24     42.55 o 
  -2  17   1      823.82      771.33     38.27 o 
  -1  17   1      800.59      742.43     23.08 o 
   0  17   1       29.36       50.64     13.52 o 
   1  17   1      221.35      235.73     16.24 o 
   2  17   1      169.95      204.77     13.96 o 
   3  17   1      387.30      393.76     17.69 o 
   4  17   1     1230.98     1179.96     41.77 o 
   5  17   1        5.87        9.84     12.94 o 
   6  17   1       12.87       10.05     27.87 o 
  -6  18   1       95.23       73.84     26.00 o 
  -5  18   1      308.40      309.30     64.91 o 
  -4  18   1      130.02      181.29     15.48 o 
  -3  18   1      418.67      424.67     28.96 o 
  -2  18   1      541.88      538.34     23.24 o 
  -1  18   1     2098.23     1939.53     62.61 o 
   0  18   1     2450.31     2417.19     89.52 o 
   1  18   1     1138.67     1231.23     42.38 o 
   2  18   1       75.00      101.92     12.33 o 
   3  18   1      452.49      449.76     19.71 o 
   4  18   1      460.27      520.17     25.92 o 
   5  18   1       68.13      116.67     15.91 o 
   6  18   1        2.05       -3.77     19.67 o 
  -6  19   1      101.80      124.43     43.12 o 
  -5  19   1      971.50      876.61    176.97 o 
  -4  19   1        6.50       15.04     12.72 o 
  -3  19   1        2.27       -7.33     11.00 o 
  -2  19   1     1928.17     1861.38    121.50 o 
  -1  19   1      462.42      445.32     29.03 o 
   0  19   1       15.93       47.27      9.93 o 
   1  19   1      734.18      792.31     30.39 o 
   2  19   1     3423.05     3680.45    115.53 o 
   3  19   1       11.32       14.45     10.44 o 
   4  19   1        2.35       -7.16     12.87 o 
   5  19   1     1585.38     1397.82    107.23 o 
   6  19   1      109.94      152.41     54.99 o 
  -6  20   1        1.07       22.20     34.94 o 
  -5  20   1       63.54      106.28     48.94 o 
  -4  20   1      310.39      347.52     36.45 o 
  -3  20   1       77.92       55.60     14.56 o 
  -2  20   1      822.62      700.86    115.97 o 
  -1  20   1     1384.74     1419.99     62.38 o 
   0  20   1      869.93      851.23     37.69 o 
   1  20   1      740.19      756.25     33.91 o 
   2  20   1       86.30      115.22     13.21 o 
   3  20   1       13.58        8.66     10.78 o 
   4  20   1       23.61       38.20     14.32 o 
   5  20   1      310.34      313.57     20.97 o 
   6  20   1        0.28        5.42     20.68 o 
  -6  21   1      421.71      409.74    109.24 o 
  -5  21   1      524.85      539.94     95.12 o 
  -4  21   1      267.75      247.24     35.05 o 
  -3  21   1       26.84       10.98     16.96 o 
  -2  21   1      439.09      421.02     66.60 o 
  -1  21   1     1212.22     1228.32     56.15 o 
   0  21   1        1.22       35.49     15.17 o 
   1  21   1     1182.48     1215.91     42.83 o 
   2  21   1      165.52      189.05     15.11 o 
   3  21   1      150.71      168.66     13.55 o 
   4  21   1       48.93       27.29     14.66 o 
   5  21   1      187.66      207.75     41.09 o 
  -5  22   1      341.94      351.26     60.68 o 
  -4  22   1       63.00       72.79     39.09 o 
  -3  22   1       45.63       22.92     23.65 o 
  -2  22   1      167.56      180.53     22.59 o 
  -1  22   1       94.99      107.27     18.51 o 
   0  22   1      609.25      651.98     36.84 o 
   1  22   1       35.98       29.20     17.85 o 
   2  22   1        0.40        5.86     12.08 o 
   3  22   1      116.63      140.26     13.25 o 
   4  22   1      241.54      274.71     38.22 o 
   5  22   1      110.07      154.67     19.60 o 
  -5  23   1      307.36      214.85     34.32 o 
  -4  23   1       10.86      -15.52     37.88 o 
  -3  23   1      265.25      276.48     66.85 o 
  -2  23   1      389.78      424.56     62.58 o 
  -1  23   1      428.50      413.76     95.08 o 
   0  23   1       20.44       41.36     17.47 o 
   1  23   1      187.79      223.02     22.22 o 
   2  23   1     1054.21     1121.11     52.75 o 
   3  23   1      133.49      146.60     13.87 o 
   4  23   1       96.08       98.17     20.57 o 
   5  23   1      326.13      376.23     53.57 o 
  -5  24   1       44.86       45.23     32.03 o 
  -4  24   1       86.12      122.10     65.61 o 
  -3  24   1        4.82       -4.22     22.61 o 
  -2  24   1       92.68      116.07     51.75 o 
  -1  24   1       25.62       32.38     18.82 o 
   0  24   1      170.44      175.05     22.35 o 
   1  24   1       19.22       21.99     17.44 o 
   2  24   1        2.79       20.58     17.35 o 
   3  24   1       24.28       34.43     14.61 o 
   4  24   1       47.54       94.05     21.77 o 
   5  24   1        8.04       19.40     22.14 o 
  -4  25   1        1.43      -18.10     47.05 o 
  -3  25   1      379.05      405.84     82.88 o 
  -2  25   1     1388.23     1385.77    152.38 o 
  -1  25   1      264.33      356.46     34.14 o 
   0  25   1       44.47       46.80     19.05 o 
   1  25   1      465.33      458.41     32.33 o 
   2  25   1      940.11      979.76     49.33 o 
   3  25   1      257.45      298.44     25.90 o 
   4  25   1       16.11       -4.61     19.55 o 
  -4  26   1        5.93      -27.62     28.70 o 
  -3  26   1        3.44       19.89     38.99 o 
  -2  26   1      132.43      182.66     54.76 o 
  -1  26   1       79.03       64.82     20.28 o 
   0  26   1       39.23       54.39     20.12 o 
   1  26   1        0.57       27.99     18.72 o 
   2  26   1      225.13      218.26     23.42 o 
   3  26   1        4.70       14.96     19.11 o 
   4  26   1        0.32       -9.36     29.80 o 
  -3  27   1      249.70      298.33     35.65 o 
  -2  27   1      376.38      446.40     71.76 o 
  -1  27   1      313.36      345.55     38.41 o 
   0  27   1        3.83      -11.48     20.53 o 
   1  27   1      233.40      310.97     28.97 o 
   2  27   1      360.78      416.38     32.52 o 
   3  27   1      190.80      204.00     33.87 o 
  -3  28   1      139.15      158.03     59.82 o 
  -2  28   1       70.94       98.00     57.11 o 
  -1  28   1        2.72       23.63     22.59 o 
   0  28   1       33.55       47.13     20.75 o 
   1  28   1        2.95       19.30     20.46 o 
   2  28   1       41.52       49.10     22.29 o 
   3  28   1      104.14       68.60     31.26 o 
  -2  29   1      229.70      280.87     29.46 o 
  -1  29   1       88.95      122.02     40.14 o 
   0  29   1       42.45       46.51     20.97 o 
   1  29   1      292.55      348.51     30.36 o 
   2  29   1       82.03      148.09     25.12 o 
  -1  30   1       11.22       12.04     22.59 o 
   0  30   1      271.92      278.19     32.67 o 
  -8   0   2       51.56       64.58     28.25 o 
  -7   0   2       73.41       63.26     25.75 o 
  -6   0   2      348.65      349.87     33.69 o 
  -5   0   2       83.22      105.55     20.29 o 
  -4   0   2     2149.34     2352.09    120.77 o 
  -3   0   2     2125.88     2148.16    109.48 o 
  -2   0   2        2.28        2.33      6.66 o 
  -1   0   2     2729.40     2847.69    141.92 o 
   0   0   2    69522.94    70414.67   3466.72 o 
   1   0   2     8062.61     7903.38    285.90 o 
   2   0   2      241.71      258.03     13.62 o 
   3   0   2     1241.09     1065.15     42.25 o 
   4   0   2     3103.52     3017.80    112.72 o 
   5   0   2      191.95      202.61     18.79 o 
   6   0   2       12.62       11.18     22.86 o 
   7   0   2     1686.07     1645.06     84.32 o 
   8   0   2       22.13       81.64     22.10 o 
  -8   1   2       40.03       32.43     20.13 o 
  -7   1   2      128.26      120.74     18.77 o 
  -6   1   2       31.24       22.12     15.28 o 
  -5   1   2       19.53       25.10     12.32 o 
  -4   1   2       15.70       15.51      9.60 o 
  -3   1   2       20.82       18.77      7.38 o 
  -2   1   2       27.80       53.49     16.00 o 
  -1   1   2     2037.82     2036.21     72.18 o 
   0   1   2    11093.42    11335.93    395.05 o 
   1   1   2      159.71      181.84     11.70 o 
   2   1   2      675.39      675.69     17.30 o 
   3   1   2      546.63      596.32     20.61 o 
   4   1   2       30.33       48.41      7.69 o 
   5   1   2       47.42       50.76     13.45 o 
   6   1   2      267.55      290.07     16.68 o 
   7   1   2       86.78      115.22     14.38 o 
   8   1   2       52.73       50.92     16.29 o 
  -8   2   2      167.04      179.32     22.91 o 
  -7   2   2      358.77      322.68     51.31 o 
  -6   2   2        5.28       16.19     14.94 o 
  -5   2   2      822.84      776.46     50.00 o 
  -4   2   2     2835.99     2862.62    102.93 o 
  -3   2   2     3118.05     3405.48    120.85 o 
  -2   2   2      717.39      780.55     30.43 o 
  -1   2   2    11442.66    12137.97    378.56 o 
   0   2   2    13875.57    14020.23    488.08 o 
   1   2   2    12028.79    11732.43    301.01 o 
   2   2   2      749.24      696.34     19.15 o 
   3   2   2     2024.74     1816.36     43.62 o 
   4   2   2     1347.57     1255.58     35.61 o 
   5   2   2      235.89      217.64     13.41 o 
   6   2   2      113.30      126.13     12.84 o 
   7   2   2        9.36       12.10     13.51 o 
   8   2   2      153.53      182.32     17.64 o 
  -8   3   2        1.76       13.99     19.97 o 
  -7   3   2       14.92        9.65     17.61 o 
  -6   3   2     1656.99     1595.01    128.52 o 
  -5   3   2        6.43       -2.72     17.06 o 
  -4   3   2      412.56      433.38     25.09 o 
  -3   3   2      256.22      309.56     15.60 o 
  -2   3   2     1583.09     1664.42     73.78 o 
  -1   3   2     1080.95     1156.23     40.15 o 
   0   3   2     6127.15     6413.48    188.41 o 
   1   3   2     9240.45     9268.61    214.87 o 
   2   3   2      849.19      841.97     21.11 o 
   3   3   2       93.53      103.57      6.70 o 
   4   3   2       32.73       44.55      7.66 o 
   5   3   2      216.57      185.93     16.86 o 
   6   3   2       88.92      109.66     12.74 o 
   7   3   2       16.47       21.89     13.23 o 
   8   3   2        1.57        3.59     14.84 o 
  -8   4   2       93.75      113.74     21.74 o 
  -7   4   2      206.56      203.99     39.67 o 
  -6   4   2      172.30      154.28     17.14 o 
  -5   4   2      477.10      510.50     26.35 o 
  -4   4   2     2008.46     1957.31     95.99 o 
  -3   4   2     7224.00     7592.87    410.77 o 
  -2   4   2     1418.42     1505.42     96.01 o 
  -1   4   2     3695.41     4018.13    253.80 o 
   0   4   2       59.47       69.05      5.95 o 
   1   4   2     4481.22     4365.64    101.69 o 
   2   4   2      275.49      256.11     11.36 o 
   3   4   2     3545.70     3591.84     84.30 o 
   4   4   2     1733.49     1667.45     45.99 o 
   5   4   2      125.47      142.57     11.26 o 
   6   4   2       24.15       11.71     10.65 o 
   7   4   2      178.45      236.58     16.65 o 
  -8   5   2       81.72       81.86     24.09 o 
  -7   5   2       27.63       51.39     18.47 o 
  -6   5   2      134.45      142.13     17.55 o 
  -5   5   2     2578.78     2589.72    214.80 o 
  -4   5   2       70.23       71.48      8.44 o 
  -3   5   2      885.67      883.46     47.17 o 
  -2   5   2      396.39      396.44     38.12 o 
  -1   5   2     6525.04     7353.72    514.83 o 
   0   5   2      747.32      780.19     21.32 o 
   1   5   2      122.24      119.43      7.45 o 
   2   5   2      888.61      855.89     20.67 o 
   3   5   2     1227.17     1260.89     31.37 o 
   4   5   2      196.62      205.26     11.64 o 
   5   5   2      575.48      552.47     25.06 o 
   6   5   2      481.84      440.20     19.94 o 
   7   5   2        0.46        2.78     13.45 o 
  -8   6   2       74.22       94.00     22.09 o 
  -7   6   2      386.98      373.77     34.80 o 
  -6   6   2       26.53       29.50     14.77 o 
  -5   6   2       57.18       56.19      8.60 o 
  -4   6   2     1731.50     1597.24     76.00 o 
  -3   6   2      610.49      562.61     25.05 o 
  -2   6   2       62.09       76.76      8.19 o 
  -1   6   2       57.47       59.74      4.34 o 
   0   6   2     4083.32     4283.23    167.83 o 
   1   6   2     2082.25     2076.78     48.81 o 
   2   6   2      264.55      266.96      9.20 o 
   3   6   2     3507.07     3507.68     82.57 o 
   4   6   2     1202.47     1254.55     35.94 o 
   5   6   2      394.13      385.58     17.24 o 
   6   6   2      205.06      212.61     14.71 o 
   7   6   2      136.79      154.66     17.65 o 
  -8   7   2       50.42       74.74     28.64 o 
  -7   7   2        8.95        3.40     18.45 o 
  -6   7   2      224.01      234.85     17.08 o 
  -5   7   2      309.20      284.66     23.47 o 
  -4   7   2        9.19       13.21      6.63 o 
  -3   7   2     1754.36     1869.28     93.88 o 
  -2   7   2     2274.42     2342.10    153.85 o 
  -1   7   2     2967.91     3264.26    195.07 o 
   0   7   2        5.08        8.95      3.32 o 
   1   7   2     2369.19     2421.05     74.06 o 
   2   7   2     2329.54     2232.26     48.46 o 
   3   7   2      630.94      638.47     16.04 o 
   4   7   2     1834.26     1836.62     45.13 o 
   5   7   2     1087.19     1041.83     32.15 o 
   6   7   2       40.22       48.98     12.12 o 
   7   7   2       71.78       60.47     19.92 o 
  -8   8   2      113.25      136.69     24.05 o 
  -7   8   2       49.25       69.87     19.51 o 
  -6   8   2       23.34       15.61     10.19 o 
  -5   8   2      321.97      280.10     16.60 o 
  -4   8   2     1459.91     1453.39    101.87 o 
  -3   8   2      108.19      103.43      8.66 o 
  -2   8   2      168.42      189.04     18.94 o 
  -1   8   2     3047.79     3282.94    216.77 o 
   0   8   2      177.00      159.04      6.96 o 
   1   8   2      761.17      713.89     28.53 o 
   2   8   2       36.39       51.49      5.77 o 
   3   8   2       28.96       31.95      5.59 o 
   4   8   2     1471.76     1490.34     37.52 o 
   5   8   2       54.69       58.91     10.69 o 
   6   8   2       19.90        5.26     17.03 o 
   7   8   2      141.83      155.04     22.38 o 
  -7   9   2       84.46       98.49     20.05 o 
  -6   9   2      245.30      251.88     16.80 o 
  -5   9   2      942.99      935.74     74.85 o 
  -4   9   2      158.19      164.59     12.29 o 
  -3   9   2     1154.47     1104.60     81.71 o 
  -2   9   2     8607.16     9603.79    785.64 o 
  -1   9   2     2427.15     2629.20    170.62 o 
   0   9   2     2474.17     2724.16    120.03 o 
   1   9   2     1389.39     1375.97     44.09 o 
   2   9   2     4899.58     4696.78    122.10 o 
   3   9   2      853.46      868.95     33.32 o 
   4   9   2       22.46       29.86      7.10 o 
   5   9   2      394.24      400.62     25.97 o 
   6   9   2      306.39      268.78     23.98 o 
   7   9   2        1.16       -6.28     19.71 o 
  -7  10   2       18.50       39.12     15.92 o 
  -6  10   2        3.16       -0.80     10.33 o 
  -5  10   2      370.26      343.25     31.08 o 
  -4  10   2      134.38      139.47     13.07 o 
  -3  10   2      152.69      171.25     11.62 o 
  -2  10   2        4.54        0.40      4.82 o 
  -1  10   2      106.11      103.58      6.15 o 
   0  10   2      218.88      187.43      8.01 o 
   1  10   2       44.14       43.73      6.65 o 
   2  10   2      199.41      252.58     11.03 o 
   3  10   2      915.63      945.09     28.31 o 
   4  10   2       37.10       50.26     10.00 o 
   5  10   2        7.70       -2.92     14.16 o 
   6  10   2        3.27       -6.98     17.09 o 
   7  10   2       13.23       -4.14     21.40 o 
  -7  11   2       10.48       31.35     15.51 o 
  -6  11   2      532.11      507.59     32.16 o 
  -5  11   2      936.47      927.13     72.87 o 
  -4  11   2      438.30      431.47     42.06 o 
  -3  11   2      451.51      416.84     36.92 o 
  -2  11   2     3616.67     3501.97    284.37 o 
  -1  11   2     2637.24     2569.13    142.88 o 
   0  11   2      397.14      418.23     14.86 o 
   1  11   2     5903.54     6184.72    188.87 o 
   2  11   2     6051.24     6236.08    190.71 o 
   3  11   2      422.63      394.88     15.90 o 
   4  11   2       42.81       45.31     10.19 o 
   5  11   2      553.17      561.44     39.20 o 
   6  11   2      112.46      142.87     24.86 o 
   7  11   2       35.78       11.46     21.07 o 
  -7  12   2        6.83       28.81     20.10 o 
  -6  12   2       62.10       50.10     11.58 o 
  -5  12   2       51.02       50.35      9.24 o 
  -4  12   2      142.55      163.02     17.84 o 
  -3  12   2        0.82        2.02      5.60 o 
  -2  12   2      207.40      213.70     16.31 o 
  -1  12   2        1.26        6.99      5.59 o 
   0  12   2     1293.80     1360.90     44.30 o 
   1  12   2       68.35      120.12     10.10 o 
   2  12   2      177.81      223.42     28.04 o 
   3  12   2      111.29      117.28      9.31 o 
   4  12   2      125.94      142.39     12.85 o 
   5  12   2      116.53      141.96     18.36 o 
   6  12   2      105.88       93.67     18.65 o 
   7  12   2       20.92        7.66     21.08 o 
  -7  13   2       41.34       50.29     33.36 o 
  -6  13   2      385.89      381.17     45.46 o 
  -5  13   2      723.97      676.61     62.75 o 
  -4  13   2       34.12       32.22      7.47 o 
  -3  13   2     1998.40     2012.09    175.96 o 
  -2  13   2     5082.64     4870.36    372.40 o 
  -1  13   2     2317.19     2289.34     74.64 o 
   0  13   2       45.42       41.76      7.27 o 
   1  13   2     1944.26     1942.52     62.04 o 
   2  13   2     3358.82     3357.10    104.57 o 
   3  13   2      124.15      129.19      9.83 o 
   4  13   2        3.80       16.81     11.01 o 
   5  13   2      414.22      401.45     27.41 o 
   6  13   2      534.10      551.40     39.51 o 
   7  13   2        0.62      -11.34     20.68 o 
  -7  14   2       54.63       66.07     34.50 o 
  -6  14   2      151.46      141.31     20.78 o 
  -5  14   2       43.37       51.62     10.78 o 
  -4  14   2      448.86      386.76     33.98 o 
  -3  14   2      139.03      148.24      9.43 o 
  -2  14   2       90.17      115.69     16.48 o 
  -1  14   2        4.67        8.81      3.84 o 
   0  14   2       52.88       45.00      8.46 o 
   1  14   2       21.08       35.67      8.67 o 
   2  14   2      418.68      434.66     21.39 o 
   3  14   2      367.83      328.46     20.45 o 
   4  14   2      164.70      149.84     13.69 o 
   5  14   2      125.01      142.77     18.82 o 
   6  14   2        9.20        3.93     19.30 o 
   7  14   2       15.18       18.57     22.02 o 
  -7  15   2       38.74       72.66     38.86 o 
  -6  15   2      447.99      431.73    140.73 o 
  -5  15   2       88.04      111.21     12.57 o 
  -4  15   2       44.16       47.91      9.58 o 
  -3  15   2      255.40      265.05     21.23 o 
  -2  15   2     3053.24     2895.49    228.49 o 
  -1  15   2     1018.26      913.34     36.02 o 
   0  15   2       81.44       80.51      9.35 o 
   1  15   2     2312.09     2234.93     82.06 o 
   2  15   2      962.13      912.88     48.96 o 
   3  15   2       80.74       71.39      9.67 o 
   4  15   2      505.56      486.63     23.64 o 
   5  15   2      605.37      624.30     34.54 o 
   6  15   2      373.16      398.99     30.64 o 
  -7  16   2      101.61      104.83     39.17 o 
  -6  16   2      109.03       95.39     38.92 o 
  -5  16   2       19.39       16.56     13.52 o 
  -4  16   2      396.43      399.83     40.82 o 
  -3  16   2       39.53       36.58      8.45 o 
  -2  16   2     1134.16     1076.15     68.47 o 
  -1  16   2        8.09       24.99      9.05 o 
   0  16   2      615.03      611.66     24.35 o 
   1  16   2       84.42       85.05     10.74 o 
   2  16   2      260.17      237.27     24.35 o 
   3  16   2      398.99      354.28     42.04 o 
   4  16   2      523.65      471.35     23.92 o 
   5  16   2        1.33       29.10     18.37 o 
   6  16   2      106.48       80.46     22.01 o 
  -6  17   2      336.21      353.81     95.50 o 
  -5  17   2      936.67      923.98    141.09 o 
  -4  17   2       55.28       60.00     10.50 o 
  -3  17   2      491.17      470.84     38.70 o 
  -2  17   2      772.07      703.86     44.73 o 
  -1  17   2     1927.31     1810.49     82.28 o 
   0  17   2       19.57       20.70      9.63 o 
   1  17   2      947.73      882.62     56.01 o 
   2  17   2      464.31      452.41     61.64 o 
   3  17   2     1224.87     1210.72    128.04 o 
   4  17   2        1.11        7.51     12.89 o 
   5  17   2      400.97      427.39     30.15 o 
   6  17   2      193.13      230.09     41.10 o 
  -6  18   2      118.41       86.09     48.45 o 
  -5  18   2      170.05      209.12     41.25 o 
  -4  18   2       63.25       92.68     15.74 o 
  -3  18   2     1558.33     1383.39    129.89 o 
  -2  18   2        2.33       -5.10      9.16 o 
  -1  18   2      391.76      386.75     21.94 o 
   0  18   2     1021.93      979.21     45.06 o 
   1  18   2      469.32      409.50     28.73 o 
   2  18   2      168.89      149.59     31.12 o 
   3  18   2       58.86       63.94     12.18 o 
   4  18   2      156.77      145.52     15.91 o 
   5  18   2      209.93      235.37     24.08 o 
   6  18   2      183.85      202.11     26.40 o 
  -6  19   2      286.48      329.86    103.75 o 
  -5  19   2      253.22      305.40     66.47 o 
  -4  19   2        5.12        6.72     13.98 o 
  -3  19   2      560.65      549.12     77.67 o 
  -2  19   2       10.42        1.25      9.73 o 
  -1  19   2      154.22      157.38     26.09 o 
   0  19   2        0.79       -1.02     10.36 o 
   1  19   2      384.47      347.08     31.13 o 
   2  19   2      841.09      818.41     81.12 o 
   3  19   2      633.16      640.06     27.39 o 
   4  19   2      295.44      295.26     19.50 o 
   5  19   2       13.68       61.82     20.67 o 
   6  19   2       98.55      109.75     25.01 o 
  -6  20   2       10.25       13.31     22.00 o 
  -5  20   2       14.64       29.17     15.96 o 
  -4  20   2      328.26      348.47     46.34 o 
  -3  20   2      782.51      676.82    121.40 o 
  -2  20   2        8.96        4.42     15.89 o 
  -1  20   2      531.32      497.04     43.94 o 
   0  20   2     1187.27     1023.38     81.53 o 
   1  20   2      887.75      844.97     80.65 o 
   2  20   2        3.14      -17.85     11.90 o 
   3  20   2      845.40      827.24     50.66 o 
   4  20   2       62.11       71.44     14.49 o 
   5  20   2        5.43        8.34     19.36 o 
  -5  21   2       44.74       22.87     29.86 o 
  -4  21   2       50.50       69.92     52.82 o 
  -3  21   2      294.98      274.53     48.38 o 
  -2  21   2     1125.99     1081.32    175.94 o 
  -1  21   2      789.81      703.35    130.28 o 
   0  21   2        6.11       13.58     16.45 o 
   1  21   2       44.35       54.49     18.71 o 
   2  21   2      556.68      567.89     43.78 o 
   3  21   2        2.89       -2.36     12.67 o 
   4  21   2       12.24       15.34     14.82 o 
   5  21   2      203.20      225.69     24.78 o 
  -5  22   2        1.05      -19.42     27.33 o 
  -4  22   2      499.90      483.65    124.64 o 
  -3  22   2      599.52      547.72    108.37 o 
  -2  22   2       33.00       26.51     35.72 o 
  -1  22   2      533.11      471.78     98.97 o 
   0  22   2     1234.34     1088.49     79.94 o 
   1  22   2      390.96      394.06     38.56 o 
   2  22   2       32.19       31.64     14.66 o 
   3  22   2      305.45      322.25     20.90 o 
   4  22   2      546.94      548.04     32.18 o 
   5  22   2        1.41       -5.39     24.54 o 
  -5  23   2       11.34       10.70     30.33 o 
  -4  23   2      102.55      113.54     73.11 o 
  -3  23   2      162.68      173.82     73.01 o 
  -2  23   2      134.19      142.12     50.27 o 
  -1  23   2      498.89      446.61     55.81 o 
   0  23   2        0.16       20.77     17.53 o 
   1  23   2       17.50       -4.91     20.93 o 
   2  23   2      142.30      171.44     18.67 o 
   3  23   2       32.85       48.48     14.44 o 
   4  23   2      112.07       94.48     17.14 o 
   5  23   2       11.16        7.19     30.94 o 
  -4  24   2      468.66      497.80    140.86 o 
  -3  24   2      435.24      348.24    127.29 o 
  -2  24   2       95.80       90.48     70.13 o 
  -1  24   2      305.44      304.26     47.12 o 
   0  24   2     1875.58     1780.01    228.47 o 
   1  24   2       22.36       16.95     27.50 o 
   2  24   2        0.41       -1.26     13.95 o 
   3  24   2      344.07      369.95     22.78 o 
   4  24   2      212.95      190.27     19.45 o 
  -4  25   2       93.52       85.05     76.03 o 
  -3  25   2       54.20       20.89     78.81 o 
  -2  25   2       34.49        5.41     29.86 o 
  -1  25   2        9.94        4.79     30.20 o 
   0  25   2       30.07       50.71     22.92 o 
   1  25   2       73.63       75.68     20.70 o 
   2  25   2      159.72      122.25     27.91 o 
   3  25   2       31.77       48.62     17.58 o 
   4  25   2       82.87       78.68     17.89 o 
  -4  26   2      314.58      363.68    129.38 o 
  -3  26   2      216.19      272.17    139.10 o 
  -2  26   2       52.68       19.12     53.64 o 
  -1  26   2      628.92      628.31     83.05 o 
   0  26   2      109.98      156.15     35.02 o 
   1  26   2       62.61       54.93     20.46 o 
   2  26   2      113.15      106.33     21.44 o 
   3  26   2      209.33      232.04     24.32 o 
  -3  27   2        4.93      -21.15     36.89 o 
  -2  27   2       30.85       17.01     28.23 o 
  -1  27   2       42.59       33.82     38.40 o 
   0  27   2      215.42      238.07     27.17 o 
   1  27   2       24.05       39.21     29.17 o 
   2  27   2       13.62       10.15     19.46 o 
   3  27   2       36.19       30.98     31.82 o 
  -2  28   2        0.39       -5.43     35.53 o 
  -1  28   2       52.37       72.73     24.18 o 
   0  28   2      231.33      327.95     53.93 o 
   1  28   2      302.05      328.28     50.90 o 
   2  28   2       38.90       45.54     30.72 o 
  -1  29   2      160.95      149.41     58.74 o 
   0  29   2        1.42       12.66     28.93 o 
   1  29   2       18.78       27.58     23.61 o 
  -8   1   3       24.47       42.32     21.22 o 
  -7   1   3      323.33      267.81     23.65 o 
  -6   1   3      895.02      908.40     41.01 o 
  -5   1   3     1445.64     1457.22     56.75 o 
  -4   1   3      188.50      235.88     17.43 o 
  -3   1   3     1940.75     2038.48     74.07 o 
  -2   1   3     2192.50     2395.57     85.72 o 
  -1   1   3     1104.00     1139.18     47.40 o 
   0   1   3      109.64      100.40      7.72 o 
   1   1   3     2170.05     2131.98     63.72 o 
   2   1   3     9665.58     9347.33    216.25 o 
   3   1   3      763.72      709.38     31.16 o 
   4   1   3      475.59      506.76     19.10 o 
   5   1   3      969.45      978.70     31.47 o 
   6   1   3      104.53       98.34     18.29 o 
   7   1   3       54.38       49.99     15.14 o 
  -8   2   3       33.48       25.04     32.55 o 
  -7   2   3       12.78      -16.15     17.21 o 
  -6   2   3      190.93      230.10     29.37 o 
  -5   2   3      288.49      313.15     22.00 o 
  -4   2   3      104.12      122.77     12.92 o 
  -3   2   3      504.45      539.18     33.75 o 
  -2   2   3      106.06      122.88      9.20 o 
  -1   2   3       97.53      103.98      7.78 o 
   0   2   3      504.94      549.77     22.07 o 
   1   2   3     3618.96     3740.55    110.17 o 
   2   2   3       12.33       21.45      9.11 o 
   3   2   3        1.72       16.41      4.85 o 
   4   2   3      147.78      165.48     10.92 o 
   5   2   3       42.56       39.90     10.75 o 
   6   2   3        6.99       -4.87     15.81 o 
   7   2   3       32.10       25.13     15.41 o 
  -8   3   3       18.25       28.92     21.08 o 
  -7   3   3        8.52        2.81     17.37 o 
  -6   3   3      310.72      321.28     24.05 o 
  -5   3   3      667.01      703.42     43.86 o 
  -4   3   3       38.38       49.95     11.68 o 
  -3   3   3      173.34      140.97     21.51 o 
  -2   3   3     2477.04     2665.82    189.44 o 
  -1   3   3     3485.19     3820.77    203.70 o 
   0   3   3       10.60        9.70      5.24 o 
   1   3   3     1044.06     1048.12     28.55 o 
   2   3   3     1102.37      998.22     25.05 o 
   3   3   3      115.57      122.35      7.00 o 
   4   3   3      145.75      155.45     10.54 o 
   5   3   3      596.41      609.93     23.08 o 
   6   3   3      787.99      772.42     43.83 o 
   7   3   3       42.61        7.98     14.72 o 
  -8   4   3       11.53       11.24     20.82 o 
  -7   4   3       94.72      104.31     19.87 o 
  -6   4   3       15.09        1.56     14.40 o 
  -5   4   3      239.32      263.41     19.94 o 
  -4   4   3     1622.44     1659.18    102.42 o 
  -3   4   3       33.49       42.05      9.29 o 
  -2   4   3      411.57      482.57     23.29 o 
  -1   4   3     4888.49     5303.15    206.76 o 
   0   4   3      301.52      309.04     11.83 o 
   1   4   3       18.13       50.04     10.44 o 
   2   4   3       78.86       94.16      5.58 o 
   3   4   3      819.17      817.00     28.86 o 
   4   4   3       13.17       22.43      8.52 o 
   5   4   3        9.79       19.36     10.30 o 
   6   4   3       42.18       48.73     13.29 o 
   7   4   3       70.67       98.84     17.05 o 
  -8   5   3        8.97       -5.87     20.53 o 
  -7   5   3       33.08       40.37     19.97 o 
  -6   5   3      386.34      368.85     46.87 o 
  -5   5   3       71.09       91.29     14.71 o 
  -4   5   3      129.42      148.89     20.10 o 
  -3   5   3     1908.32     1853.24    135.66 o 
  -2   5   3     6066.68     6357.77    535.86 o 
  -1   5   3     3843.34     4075.49    224.72 o 
   0   5   3       53.16       62.87      8.64 o 
   1   5   3     4809.06     4789.69    111.77 o 
   2   5   3     1608.35     1492.67     42.51 o 
   3   5   3      356.16      333.94     14.37 o 
   4   5   3       19.40       36.69      9.45 o 
   5   5   3      891.17      936.72     30.33 o 
   6   5   3      126.59      144.18     14.67 o 
   7   5   3      138.48      117.76     17.84 o 
  -7   6   3       52.27       52.10     19.68 o 
  -6   6   3        1.53       22.45     24.79 o 
  -5   6   3       94.18      117.02     16.02 o 
  -4   6   3      314.74      279.88     25.66 o 
  -3   6   3     2443.96     2558.11    202.36 o 
  -2   6   3      402.87      416.24     41.62 o 
  -1   6   3     2623.63     2742.75    169.45 o 
   0   6   3     4874.77     5478.54    259.40 o 
   1   6   3      338.85      353.42     11.81 o 
   2   6   3      175.26      196.94      8.06 o 
   3   6   3      400.26      400.87     17.77 o 
   4   6   3      945.22     1000.26     99.77 o 
   5   6   3       55.98       68.20     19.57 o 
   6   6   3       22.24       17.91     14.34 o 
   7   6   3      104.31      110.92     17.65 o 
  -7   7   3       30.52       66.39     21.90 o 
  -6   7   3      353.87      357.15     82.60 o 
  -5   7   3      380.02      415.67     91.56 o 
  -4   7   3        1.53        0.89      8.50 o 
  -3   7   3      743.20      779.56     71.40 o 
  -2   7   3     3038.72     3064.38    252.87 o 
  -1   7   3      530.25      560.09     26.81 o 
   0   7   3       31.61       47.73      4.70 o 
   1   7   3     2181.14     2147.21     65.23 o 
   2   7   3      628.88      590.14     15.79 o 
   3   7   3      824.74      796.18     24.62 o 
   4   7   3      238.69      317.17     33.47 o 
   5   7   3        8.47       17.14     11.62 o 
   6   7   3       54.07       54.99     14.71 o 
   7   7   3        7.65        3.59     16.78 o 
  -7   8   3      245.70      283.04     40.38 o 
  -6   8   3      482.55      428.57     61.60 o 
  -5   8   3      156.56      146.69     12.82 o 
  -4   8   3     1455.20     1378.58    155.44 o 
  -3   8   3      900.27      860.13     95.94 o 
  -2   8   3     1077.12     1162.18    107.57 o 
  -1   8   3      560.50      577.58     36.07 o 
   0   8   3     2724.45     2825.30    132.61 o 
   1   8   3     1970.83     1969.20     67.33 o 
   2   8   3      105.42      115.77      8.08 o 
   3   8   3      971.51      968.27     25.23 o 
   4   8   3      287.50      291.51     16.77 o 
   5   8   3      542.80      506.60     23.75 o 
   6   8   3      143.37      151.51     16.53 o 
   7   8   3       89.98      116.16     18.52 o 
  -7   9   3       26.58       27.15     19.61 o 
  -6   9   3       12.00       24.74     15.82 o 
  -5   9   3       24.49       25.41     10.49 o 
  -4   9   3       41.27       48.37      9.76 o 
  -3   9   3      413.07      413.06     38.80 o 
  -2   9   3      122.01      125.21     11.93 o 
  -1   9   3      110.45      116.08      7.54 o 
   0   9   3      284.38      304.88     13.14 o 
   1   9   3     1079.19     1101.92     30.14 o 
   2   9   3      552.90      543.74     15.03 o 
   3   9   3      193.85      199.10     11.26 o 
   4   9   3       58.48       61.20     10.85 o 
   5   9   3        3.75       -2.12     11.54 o 
   6   9   3      137.01      153.69     16.23 o 
   7   9   3        8.08      -11.91     28.18 o 
  -7  10   3      329.25      313.56     44.75 o 
  -6  10   3        8.62       -7.92     11.17 o 
  -5  10   3      307.44      292.64     25.20 o 
  -4  10   3     1164.59     1176.99    133.65 o 
  -3  10   3     1248.40     1252.45    123.73 o 
  -2  10   3       13.49       26.33      6.66 o 
  -1  10   3      303.69      308.81     17.95 o 
   0  10   3     3806.38     4020.52    231.48 o 
   1  10   3      551.72      568.23     17.50 o 
   2  10   3      727.50      764.07     23.11 o 
   3  10   3     1383.83     1476.53     42.11 o 
   4  10   3     1589.19     1570.64     51.82 o 
   5  10   3       11.95       -2.55     11.94 o 
   6  10   3       54.98       74.80     18.70 o 
   7  10   3      162.94      181.16     25.43 o 
  -7  11   3       21.97       31.97     20.55 o 
  -6  11   3        1.76        0.56     11.46 o 
  -5  11   3       25.83       23.62      9.90 o 
  -4  11   3       85.06      100.67     15.09 o 
  -3  11   3       20.43       27.01      7.61 o 
  -2  11   3      729.31      788.55     82.22 o 
  -1  11   3       60.14       92.87      7.74 o 
   0  11   3        2.00       24.84     10.85 o 
   1  11   3        4.44        2.34      8.71 o 
   2  11   3        7.62       13.29      7.43 o 
   3  11   3       17.65       23.51     10.45 o 
   4  11   3      103.95      114.15     22.79 o 
   5  11   3      122.87      132.21     20.03 o 
   6  11   3       16.97       10.56     22.49 o 
   7  11   3       18.62       17.67     21.71 o 
  -7  12   3      152.41      165.70     46.13 o 
  -6  12   3       31.71       31.96     12.20 o 
  -5  12   3      305.70      286.52     43.71 o 
  -4  12   3      880.37      880.53    108.82 o 
  -3  12   3     1623.26     1612.13    179.83 o 
  -2  12   3        4.54       11.71      6.78 o 
  -1  12   3     1191.66     1257.31    117.53 o 
   0  12   3     1979.57     1870.99    112.03 o 
   1  12   3       62.54       58.04      8.57 o 
   2  12   3       23.74       31.68      8.33 o 
   3  12   3     2514.32     2436.49     88.63 o 
   4  12   3      902.44      875.73     56.70 o 
   5  12   3        4.02       -8.99     17.20 o 
   6  12   3      115.67      122.25     21.77 o 
  -7  13   3      137.19       99.50     18.15 o 
  -6  13   3       28.06        6.35     11.35 o 
  -5  13   3      132.22      124.59     14.25 o 
  -4  13   3        2.89       -2.12      9.00 o 
  -3  13   3      461.43      465.60     53.66 o 
  -2  13   3       70.96       79.52      8.25 o 
  -1  13   3        3.11       10.40      6.59 o 
   0  13   3        8.93       29.36      8.39 o 
   1  13   3      174.09      214.65     13.88 o 
   2  13   3        0.31        5.83      8.56 o 
   3  13   3        7.98       15.87     10.73 o 
   4  13   3      276.07      306.97     23.31 o 
   5  13   3        1.60       -1.70     17.59 o 
   6  13   3        0.11        1.96     20.40 o 
  -7  14   3      159.65      143.83     39.25 o 
  -6  14   3       80.70       51.88     17.31 o 
  -5  14   3      284.03      291.78     33.65 o 
  -4  14   3      697.43      719.73     97.82 o 
  -3  14   3     1145.08     1104.35    146.34 o 
  -2  14   3        7.26       14.69      7.71 o 
  -1  14   3      935.62      862.55    111.88 o 
   0  14   3     1735.55     1665.07    111.04 o 
   1  14   3     3128.48     3083.58    117.39 o 
   2  14   3      248.07      258.52     15.53 o 
   3  14   3      239.96      242.68     20.06 o 
   4  14   3     1252.48     1209.96     52.10 o 
   5  14   3       41.81       26.77     17.50 o 
   6  14   3       11.99        1.94     19.91 o 
  -6  15   3        3.11       -2.17     14.58 o 
  -5  15   3       20.68       25.74     11.64 o 
  -4  15   3      375.73      397.66     51.87 o 
  -3  15   3      218.04      230.48     33.08 o 
  -2  15   3      632.77      642.78     53.23 o 
  -1  15   3      436.36      433.48     37.63 o 
   0  15   3        0.19       17.09      8.99 o 
   1  15   3      630.62      650.26     25.89 o 
   2  15   3        2.13        6.44      9.45 o 
   3  15   3       34.22       50.00     12.11 o 
   4  15   3       39.51       49.85     13.32 o 
   5  15   3        6.68       28.62     18.08 o 
   6  15   3       17.01       11.44     21.20 o 
  -6  16   3        0.28       11.23     14.05 o 
  -5  16   3       79.05      116.64     25.55 o 
  -4  16   3     1830.15     1794.77    222.34 o 
  -3  16   3        7.33       22.65      9.06 o 
  -2  16   3       15.09       21.25     13.86 o 
  -1  16   3     1337.00     1337.94    134.23 o 
   0  16   3     1938.32     1803.61     71.65 o 
   1  16   3      455.78      452.01     21.68 o 
   2  16   3      124.77      117.49     12.29 o 
   3  16   3     1429.56     1442.71     76.40 o 
   4  16   3       55.23       77.37     18.24 o 
   5  16   3      162.36      167.53     21.58 o 
   6  16   3       20.12       12.75     20.98 o 
  -6  17   3       13.65       -0.74     19.26 o 
  -5  17   3      200.85      210.12     34.25 o 
  -4  17   3       88.49      102.15     12.91 o 
  -3  17   3      360.22      316.39     44.36 o 
  -2  17   3     1156.25     1156.95    168.91 o 
  -1  17   3      281.36      260.24     20.14 o 
   0  17   3        3.58       16.12      9.97 o 
   1  17   3       59.39       46.63     11.01 o 
   2  17   3      545.47      506.23     27.45 o 
   3  17   3      114.62      114.37     13.87 o 
   4  17   3      409.19      386.34     22.43 o 
   5  17   3       29.53       25.29     19.21 o 
   6  17   3       49.69       54.74     22.03 o 
  -6  18   3       40.83       14.23     32.26 o 
  -5  18   3      135.02      174.44     27.53 o 
  -4  18   3      138.75      171.34     28.24 o 
  -3  18   3      680.82      611.15     81.56 o 
  -2  18   3      216.63      208.38     42.12 o 
  -1  18   3      795.33      753.81     47.36 o 
   0  18   3      750.52      697.57     28.33 o 
   1  18   3      107.85       83.30     12.62 o 
   2  18   3      234.87      256.43     16.90 o 
   3  18   3       29.70       55.65     13.31 o 
   4  18   3      242.01      287.91     30.44 o 
   5  18   3        2.75       19.21     19.72 o 
  -6  19   3       68.65       88.75     79.01 o 
  -5  19   3      342.99      383.54     83.84 o 
  -4  19   3      269.68      216.26     40.36 o 
  -3  19   3       15.39       14.00     11.75 o 
  -2  19   3      177.89      192.37     48.99 o 
  -1  19   3      394.97      369.17     28.93 o 
   0  19   3        2.90        0.98     11.31 o 
   1  19   3      141.75      140.79     14.04 o 
   2  19   3      526.74      475.85     32.57 o 
   3  19   3       49.95       50.05     13.61 o 
   4  19   3        5.35        5.83     14.61 o 
   5  19   3      286.52      281.03     30.80 o 
  -5  20   3       94.96      112.21     33.82 o 
  -4  20   3      386.27      381.89     99.89 o 
  -3  20   3       13.91       12.59     12.84 o 
  -2  20   3       78.86      100.27     13.56 o 
  -1  20   3     1250.41     1159.84     88.48 o 
   0  20   3      328.18      300.42     32.39 o 
   1  20   3      113.90      131.05     14.53 o 
   2  20   3        0.10      -15.01     13.71 o 
   3  20   3       26.32       35.93     13.45 o 
   4  20   3       88.64      128.85     18.40 o 
   5  20   3      499.37      457.67     32.63 o 
  -5  21   3      324.24      312.83    102.54 o 
  -4  21   3       17.34       15.53     35.25 o 
  -3  21   3       22.56       22.05     28.02 o 
  -2  21   3      560.12      546.02     39.06 o 
  -1  21   3      255.61      234.16     17.55 o 
   0  21   3       53.07       58.29     13.65 o 
   1  21   3      862.13      763.94     73.02 o 
   2  21   3      391.52      332.02     54.02 o 
   3  21   3      187.90      201.83     18.64 o 
   4  21   3       11.77       10.37     15.18 o 
   5  21   3      238.34      236.06     25.61 o 
  -5  22   3      178.05      193.07     64.07 o 
  -4  22   3        2.59      -11.30     33.31 o 
  -3  22   3       24.49        0.41     28.01 o 
  -2  22   3       39.08       31.76     38.41 o 
  -1  22   3       18.15       10.26     13.26 o 
   0  22   3      271.99      262.47     29.90 o 
   1  22   3        5.59       -8.51     13.08 o 
   2  22   3       48.21       29.43     18.90 o 
   3  22   3        0.72        4.61     14.36 o 
   4  22   3       27.69       39.21     16.23 o 
  -4  23   3       45.34       14.60     57.48 o 
  -3  23   3      199.91      190.75     26.66 o 
  -2  23   3      177.76      182.18     25.29 o 
  -1  23   3     1033.66      838.00    217.83 o 
   0  23   3       95.49       51.67     22.11 o 
   1  23   3      106.54       96.99     50.41 o 
   2  23   3      675.34      567.77     90.88 o 
   3  23   3       29.68       18.49     16.56 o 
   4  23   3      102.55      109.33     18.80 o 
  -4  24   3       30.53       14.69     60.34 o 
  -3  24   3       51.46       34.74     28.29 o 
  -2  24   3      202.70      214.64     86.89 o 
  -1  24   3       11.24        7.59     40.97 o 
   0  24   3       43.02      -15.00     63.71 o 
   1  24   3       17.69      -21.45     25.72 o 
   2  24   3        0.18       -9.51     14.45 o 
   3  24   3       80.38      104.28     16.43 o 
   4  24   3       29.83       34.15     16.70 o 
  -4  25   3       19.11       12.40     31.48 o 
  -3  25   3       91.77      111.32     92.28 o 
  -2  25   3      479.62      452.14    165.81 o 
  -1  25   3       17.87      -19.72     57.70 o 
   0  25   3      270.80      126.24     49.75 o 
   1  25   3      188.26      171.60     35.68 o 
   2  25   3      289.41      337.42     33.56 o 
   3  25   3       25.01       30.85     22.65 o 
  -3  26   3        2.29      -18.71     35.94 o 
  -2  26   3       20.17      -22.46     54.72 o 
  -1  26   3        0.94      -33.72     56.69 o 
   0  26   3       40.42        4.36     49.33 o 
   1  26   3        5.87       -6.89     43.04 o 
   2  26   3       18.91        0.44     31.82 o 
   3  26   3        0.33       15.08     18.72 o 
  -2  27   3      308.57      303.96    136.51 o 
  -1  27   3      172.51      164.79     76.76 o 
   0  27   3        1.78       -1.35     26.78 o 
   1  27   3      270.78      300.15     89.58 o 
   2  27   3      171.95      250.99     37.65 o 
  -1  28   3      123.50       54.02     72.22 o 
   0  28   3       27.27      -17.15     40.32 o 
   1  28   3       11.96        7.15     28.41 o 
  -7   0   4        3.21        2.09     26.55 o 
  -6   0   4      324.91      372.74     38.10 o 
  -5   0   4      676.83      656.94     45.94 o 
  -4   0   4     1117.08     1079.15     61.99 o 
  -3   0   4      797.67      808.54     47.79 o 
  -2   0   4      950.93     1035.67     57.10 o 
  -1   0   4     1218.41     1285.07     68.55 o 
   0   0   4     3104.60     3284.90    165.16 o 
   1   0   4       24.83       37.55     12.42 o 
   2   0   4      254.72      261.69     19.92 o 
   3   0   4      255.16      228.18     18.64 o 
   4   0   4      442.84      439.79     25.96 o 
   5   0   4      100.30       73.47     17.44 o 
   6   0   4       14.41       32.05     25.78 o 
   7   0   4      141.13      150.89     25.32 o 
  -7   1   4       94.19      105.16     19.29 o 
  -6   1   4      106.65      112.44     17.58 o 
  -5   1   4       46.24       55.33     14.41 o 
  -4   1   4      145.03      166.30     28.27 o 
  -3   1   4        8.62       20.83     10.33 o 
  -2   1   4        6.37       30.59     26.24 o 
  -1   1   4      111.23      126.53     15.62 o 
   0   1   4       28.80       54.83      7.85 o 
   1   1   4      401.06      406.21     15.95 o 
   2   1   4      591.67      661.06     18.26 o 
   3   1   4       36.50       43.96      7.72 o 
   4   1   4        0.59        8.78      9.19 o 
   5   1   4        9.45       26.61     11.59 o 
   6   1   4        2.98        3.88     15.28 o 
   7   1   4      172.26      162.42     22.93 o 
  -7   2   4      139.21      142.37     20.86 o 
  -6   2   4       10.49       11.62     16.56 o 
  -5   2   4       60.61       40.47     14.18 o 
  -4   2   4     1347.65     1377.34     79.20 o 
  -3   2   4     1266.28     1367.28     52.08 o 
  -2   2   4      125.89      136.41     11.53 o 
  -1   2   4     3847.98     4002.43    325.65 o 
   0   2   4     4435.76     4661.09    164.46 o 
   1   2   4      147.44      177.59     17.69 o 
   2   2   4      271.84      296.01     10.75 o 
   3   2   4      701.71      702.98     22.41 o 
   4   2   4      919.63      895.32     30.37 o 
   5   2   4       55.12       69.48     11.89 o 
   6   2   4        3.93        9.14     13.46 o 
   7   2   4      157.46      189.70     26.36 o 
  -7   3   4       14.12        3.20     17.64 o 
  -6   3   4       85.12       65.90     18.26 o 
  -5   3   4        3.56       18.27     14.40 o 
  -4   3   4      350.66      397.95     45.42 o 
  -3   3   4       61.18       89.82     12.73 o 
  -2   3   4      622.70      700.92     50.14 o 
  -1   3   4      318.09      367.30     35.07 o 
   0   3   4      268.15      349.64     25.85 o 
   1   3   4     3718.99     3834.98    113.48 o 
   2   3   4       58.59       66.92      5.82 o 
   3   3   4       13.50       28.65      7.87 o 
   4   3   4        4.17       26.25      9.69 o 
   5   3   4      296.87      300.62     17.25 o 
   6   3   4       16.00       28.25     14.66 o 
   7   3   4        1.80       -4.48     36.63 o 
  -7   4   4      225.58      221.25     22.70 o 
  -6   4   4       82.70       62.50     24.95 o 
  -5   4   4      689.24      630.82     51.70 o 
  -4   4   4      498.03      580.33     68.67 o 
  -3   4   4     1125.45     1186.75     79.93 o 
  -2   4   4      487.40      435.81     34.66 o 
  -1   4   4     1653.70     1688.11    159.52 o 
   0   4   4      897.92      855.28     35.54 o 
   1   4   4     5779.17     6014.66    155.64 o 
   2   4   4      491.05      504.85     15.85 o 
   3   4   4     1130.09     1152.12     49.46 o 
   4   4   4      505.18      500.61     19.37 o 
   5   4   4        9.66       26.21     11.31 o 
   6   4   4      114.34      149.65     17.30 o 
   7   4   4        6.46       -2.79     20.65 o 
  -7   5   4        0.48      -10.00     17.14 o 
  -6   5   4      288.86      270.51     75.93 o 
  -5   5   4      325.22      309.41     23.66 o 
  -4   5   4       66.09       72.84     13.51 o 
  -3   5   4      133.25      125.03     19.94 o 
  -2   5   4       16.58       18.07      9.47 o 
  -1   5   4     1455.54     1505.14    165.25 o 
   0   5   4      569.10      625.27     26.26 o 
   1   5   4     1011.05     1076.72     31.99 o 
   2   5   4      777.82      773.73     20.69 o 
   3   5   4      158.72      169.94     10.71 o 
   4   5   4      360.77      383.69     25.03 o 
   5   5   4       74.79       65.58     13.32 o 
   6   5   4      148.71      138.13     16.91 o 
   7   5   4        0.41      -16.73     17.55 o 
  -7   6   4       96.51       90.27     20.08 o 
  -6   6   4       17.46       17.58     17.31 o 
  -5   6   4      185.03      178.31     32.17 o 
  -4   6   4      937.42      933.73    103.85 o 
  -3   6   4      273.57      289.92     29.42 o 
  -2   6   4       12.68       19.82      7.57 o 
  -1   6   4      150.56      166.55     10.37 o 
   0   6   4     1998.60     1993.17    123.72 o 
   1   6   4      133.70      161.37      8.71 o 
   2   6   4        5.74       12.50      5.36 o 
   3   6   4      448.79      453.35     19.44 o 
   4   6   4      103.39      123.48     10.87 o 
   5   6   4       71.68       77.44     14.00 o 
   6   6   4       27.46       21.94     15.85 o 
   7   6   4       47.72       38.59     21.55 o 
  -7   7   4       10.86       14.39     19.54 o 
  -6   7   4       54.77       65.34     20.99 o 
  -5   7   4      597.04      589.38     84.86 o 
  -4   7   4        5.45       30.13     13.13 o 
  -3   7   4      172.31      162.21     22.02 o 
  -2   7   4     2404.88     2384.62    191.93 o 
  -1   7   4     1422.36     1410.08    101.61 o 
   0   7   4      292.06      331.64     21.17 o 
   1   7   4       67.20       63.00      5.15 o 
   2   7   4     1090.09     1003.79     35.34 o 
   3   7   4       43.91       49.77      7.70 o 
   4   7   4      245.40      260.65     16.78 o 
   5   7   4      193.70      215.86     17.98 o 
   6   7   4       16.08       31.81     15.43 o 
  -7   8   4        7.57       24.76     19.97 o 
  -6   8   4        0.42        4.97     23.12 o 
  -5   8   4      419.47      416.91     67.72 o 
  -4   8   4      281.36      268.23     25.16 o 
  -3   8   4        3.57       -5.91      8.62 o 
  -2   8   4      259.19      308.89     34.62 o 
  -1   8   4      593.33      622.04     47.38 o 
   0   8   4       54.84       92.78      6.95 o 
   1   8   4      551.41      529.21     19.60 o 
   2   8   4      297.08      300.27     12.43 o 
   3   8   4      564.93      558.81     20.06 o 
   4   8   4      586.56      659.95     36.31 o 
   5   8   4        9.49        0.54     12.83 o 
   6   8   4       39.54       44.81     17.40 o 
  -7   9   4        0.66       32.91     19.12 o 
  -6   9   4      204.82      238.35     70.55 o 
  -5   9   4      136.64      174.57     40.08 o 
  -4   9   4       38.05       47.71     17.24 o 
  -3   9   4      526.64      497.41     46.00 o 
  -2   9   4     2371.93     2507.75    212.36 o 
  -1   9   4      287.25      312.08     22.49 o 
   0   9   4      322.87      388.17     20.10 o 
   1   9   4      312.16      317.43     26.09 o 
   2   9   4     1717.95     1636.43     45.59 o 
   3   9   4      531.87      522.79     19.77 o 
   4   9   4      245.68      259.02     17.17 o 
   5   9   4      175.47      189.95     16.65 o 
   6   9   4       77.73       80.40     24.16 o 
  -7  10   4       11.39       23.96     20.52 o 
  -6  10   4       20.52       -1.40     14.73 o 
  -5  10   4      362.24      325.32     45.79 o 
  -4  10   4       94.17      101.99     20.73 o 
  -3  10   4      106.58      138.34     18.92 o 
  -2  10   4       31.81       61.00      8.15 o 
  -1  10   4      615.88      618.13     47.06 o 
   0  10   4      484.15      493.54     31.42 o 
   1  10   4        5.45       30.64      8.43 o 
   2  10   4       64.33       66.99      8.97 o 
   3  10   4      511.47      540.23     20.13 o 
   4  10   4        8.96       30.51     11.88 o 
   5  10   4        4.19       17.84     13.58 o 
   6  10   4       24.95       17.16     15.40 o 
  -7  11   4       34.91       40.69     34.10 o 
  -6  11   4      103.07       98.40     16.21 o 
  -5  11   4      414.60      414.07     40.93 o 
  -4  11   4      150.43      159.33     20.35 o 
  -3  11   4      960.49      901.62     95.65 o 
  -2  11   4     1479.82     1559.21    165.80 o 
  -1  11   4     1150.63     1188.52    108.30 o 
   0  11   4        1.05       18.00      8.55 o 
   1  11   4     1842.58     1809.05     75.88 o 
   2  11   4      890.37      823.10     36.56 o 
   3  11   4       88.66       76.67     20.11 o 
   4  11   4      288.08      250.95     17.71 o 
   5  11   4      168.43      188.05     16.87 o 
   6  11   4       43.07       44.11     22.25 o 
  -7  12   4        1.13        3.74     20.64 o 
  -6  12   4        8.64        0.30     12.23 o 
  -5  12   4        5.08       12.24     11.07 o 
  -4  12   4        8.40       -0.72      9.45 o 
  -3  12   4      541.57      552.10     62.35 o 
  -2  12   4       95.10      131.58     14.32 o 
  -1  12   4        6.31       15.64      7.14 o 
   0  12   4       75.87       79.05     10.32 o 
   1  12   4        6.83       26.27      9.14 o 
   2  12   4       21.52       34.32      9.35 o 
   3  12   4       44.01       37.64     12.21 o 
   4  12   4        1.18      -10.15     16.74 o 
   5  12   4        0.27       18.57     19.49 o 
   6  12   4        1.11       -5.89     32.01 o 
  -6  13   4      199.59      228.11     47.28 o 
  -5  13   4      223.50      228.78     31.60 o 
  -4  13   4        0.43       -9.17      9.91 o 
  -3  13   4      970.68      978.92     98.90 o 
  -2  13   4      555.44      588.95     73.45 o 
  -1  13   4      754.41      726.59     67.14 o 
   0  13   4       28.93       50.86      9.92 o 
   1  13   4     1094.98     1062.29     37.22 o 
   2  13   4     1197.44     1121.52     41.55 o 
   3  13   4       10.09       11.46     11.81 o 
   4  13   4       30.22       32.33     17.15 o 
   5  13   4      202.60      237.83     28.40 o 
   6  13   4      177.48      190.90     29.46 o 
  -6  14   4       51.73       53.30     13.83 o 
  -5  14   4        5.03        1.62     11.48 o 
  -4  14   4       21.27       19.79     10.35 o 
  -3  14   4        6.78       19.16     10.00 o 
  -2  14   4      349.44      382.01     80.87 o 
  -1  14   4        3.09        6.51     10.01 o 
   0  14   4        4.64        4.37      9.45 o 
   1  14   4        6.75       25.53     10.17 o 
   2  14   4       24.10       26.22     13.45 o 
   3  14   4      983.77      968.45     45.35 o 
   4  14   4       13.14        3.42     20.07 o 
   5  14   4       47.67       44.93     19.96 o 
   6  14   4        0.71        2.02     21.88 o 
  -6  15   4      296.20      272.93     43.27 o 
  -5  15   4      151.53      162.36     18.28 o 
  -4  15   4       12.40       22.12     10.92 o 
  -3  15   4       43.44       58.26     10.54 o 
  -2  15   4     2877.35     2848.16    575.53 o 
  -1  15   4      230.05      218.65     29.88 o 
   0  15   4       59.47       63.50     11.61 o 
   1  15   4      526.84      532.98     27.00 o 
   2  15   4      141.51      125.05     12.34 o 
   3  15   4       84.96       73.79     14.06 o 
   4  15   4       53.93       55.49     18.39 o 
   5  15   4      186.65      215.01     24.06 o 
  -6  16   4       98.62       98.28     21.03 o 
  -5  16   4       98.48      106.15     15.42 o 
  -4  16   4      102.08       94.85     12.87 o 
  -3  16   4        3.17       15.13     11.73 o 
  -2  16   4      611.20      641.72    111.26 o 
  -1  16   4       18.58       20.00     11.21 o 
   0  16   4      211.97      201.37     27.48 o 
   1  16   4       54.37       70.29     22.49 o 
   2  16   4        0.84       -7.05     15.12 o 
   3  16   4        1.63       -5.72     12.91 o 
   4  16   4        2.34       -4.20     17.84 o 
   5  16   4        0.01      -13.42     20.75 o 
  -6  17   4      103.34      127.47     23.04 o 
  -5  17   4      155.06      176.03     29.66 o 
  -4  17   4       31.82       17.37     12.57 o 
  -3  17   4      141.18      133.91     16.46 o 
  -2  17   4       75.38       83.39     17.44 o 
  -1  17   4      327.74      297.20     25.59 o 
   0  17   4       87.94      105.23     13.56 o 
   1  17   4      313.99      327.19     19.21 o 
   2  17   4      327.83      320.23     30.35 o 
   3  17   4      279.94      263.20     28.55 o 
   4  17   4      108.47      111.28     20.25 o 
   5  17   4      155.13      188.03     24.38 o 
  -5  18   4       54.05       27.92     16.83 o 
  -4  18   4       25.40       14.77     13.42 o 
  -3  18   4      400.21      360.08     52.23 o 
  -2  18   4       80.79       81.06     19.18 o 
  -1  18   4       39.82       33.95     12.07 o 
   0  18   4      757.21      723.83     43.33 o 
   1  18   4      239.04      219.03     17.79 o 
   2  18   4      106.54       87.29     17.45 o 
   3  18   4       37.19       32.33     20.88 o 
   4  18   4      227.47      212.65     22.81 o 
   5  18   4        0.63      -14.10     20.16 o 
  -5  19   4      144.08      117.74     38.44 o 
  -4  19   4       23.35       24.62     14.21 o 
  -3  19   4      105.29      110.43     17.59 o 
  -2  19   4       57.37       58.90     19.87 o 
  -1  19   4       60.99       60.85     14.80 o 
   0  19   4        3.03       15.67     13.27 o 
   1  19   4      282.53      287.75     24.22 o 
   2  19   4      336.42      336.34     26.77 o 
   3  19   4       41.30       35.10     18.11 o 
   4  19   4       65.43       74.88     21.44 o 
   5  19   4        5.11      -15.48     20.00 o 
  -5  20   4       20.28       15.73     22.81 o 
  -4  20   4      257.43      219.27     40.16 o 
  -3  20   4      516.63      442.72     40.53 o 
  -2  20   4        1.21       -9.77     24.25 o 
  -1  20   4      505.54      467.78     54.36 o 
   0  20   4      358.41      350.88     44.32 o 
   1  20   4      328.64      281.17     26.56 o 
   2  20   4       31.08       31.89     17.01 o 
   3  20   4      207.56      212.12     18.02 o 
   4  20   4       49.33       44.06     20.39 o 
  -5  21   4       20.48      -15.11     31.57 o 
  -4  21   4        2.20        3.11     44.33 o 
  -3  21   4      196.86      196.65     29.96 o 
  -2  21   4      199.32      197.63     29.92 o 
  -1  21   4      114.99      104.97     15.87 o 
   0  21   4      175.25      138.71     23.06 o 
   1  21   4      104.81      106.34     15.42 o 
   2  21   4      150.98      161.70     20.59 o 
   3  21   4        3.96       10.04     14.71 o 
   4  21   4        6.98       -9.19     19.45 o 
  -4  22   4      305.70      301.77    108.37 o 
  -3  22   4      183.55      178.84     24.71 o 
  -2  22   4        1.32        9.66     18.18 o 
  -1  22   4        4.78       -8.67     14.61 o 
   0  22   4      371.62      314.50     47.43 o 
   1  22   4      107.13       73.33     16.42 o 
   2  22   4        2.46      -14.06     24.72 o 
   3  22   4       45.92       53.05     15.74 o 
   4  22   4      120.44       70.25     21.23 o 
  -4  23   4       45.76       47.22     44.52 o 
  -3  23   4      172.81      166.05     69.01 o 
  -2  23   4       46.36       72.04     17.11 o 
  -1  23   4       27.90       21.71     18.69 o 
   0  23   4      148.18      113.95     21.66 o 
   1  23   4        6.34      -20.52     14.62 o 
   2  23   4       22.77       41.21     17.76 o 
   3  23   4        0.24        4.35     15.09 o 
  -3  24   4      151.30      155.82     41.71 o 
  -2  24   4        3.13        2.03     24.50 o 
  -1  24   4      681.64      646.54    111.10 o 
   0  24   4      266.08      269.20     40.82 o 
   1  24   4        2.97      -26.98     17.99 o 
   2  24   4        7.25       18.53     18.91 o 
   3  24   4      136.84      158.17     24.20 o 
  -3  25   4       39.08       13.61     37.30 o 
  -2  25   4       24.15      -10.90     38.94 o 
  -1  25   4       41.11       21.22     27.27 o 
   0  25   4        6.96      -17.30     18.47 o 
   1  25   4        4.13      -24.71     16.47 o 
   2  25   4       33.51       25.50     19.82 o 
  -2  26   4       12.70      -13.75     59.96 o 
  -1  26   4      296.69      302.29    131.65 o 
   0  26   4      192.04      198.22    116.02 o 
   1  26   4       29.62      -12.63     39.24 o 
  -1  27   4       52.70        1.82     62.82 o 
   0  27   4      166.51      116.24     93.09 o 
  -7   1   5       67.51       71.51     27.97 o 
  -6   1   5      226.33      203.17     22.06 o 
  -5   1   5      243.36      302.72     24.78 o 
  -4   1   5       80.34      108.33     15.37 o 
  -3   1   5      400.38      394.18     42.08 o 
  -2   1   5      366.32      393.52     22.79 o 
  -1   1   5      699.23      807.12     49.57 o 
   0   1   5       75.72       73.31     10.65 o 
   1   1   5      773.74      778.10     26.84 o 
   2   1   5     1595.00     1633.77     44.89 o 
   3   1   5       44.26       51.75      9.33 o 
   4   1   5      276.16      319.84     17.22 o 
   5   1   5      242.06      301.51     20.00 o 
   6   1   5       28.65       33.51     15.65 o 
  -7   2   5       14.41        7.78     22.14 o 
  -6   2   5        8.89       12.20     18.35 o 
  -5   2   5      137.62      134.33     20.00 o 
  -4   2   5        3.71       -1.41     13.68 o 
  -3   2   5       44.54       40.39     12.96 o 
  -2   2   5      138.55      163.38     14.90 o 
  -1   2   5       69.33       90.93     11.78 o 
   0   2   5       16.18       32.66      9.33 o 
   1   2   5       41.94       40.59      8.10 o 
   2   2   5      220.74      243.32     11.49 o 
   3   2   5       16.98       33.47      9.16 o 
   4   2   5        9.46       26.27     10.70 o 
   5   2   5        1.48        4.91     15.00 o 
   6   2   5       11.78      -12.52     19.81 o 
  -7   3   5       10.74       28.64     20.80 o 
  -6   3   5      115.30      121.89     20.20 o 
  -5   3   5      285.24      312.91     32.91 o 
  -4   3   5        9.54        6.96     12.74 o 
  -3   3   5      105.47       91.27     19.96 o 
  -2   3   5     1088.88     1148.23     74.40 o 
  -1   3   5      337.70      405.81     35.31 o 
   0   3   5        3.06       17.34      9.61 o 
   1   3   5      270.51      260.92     13.68 o 
   2   3   5      592.17      567.58     17.07 o 
   3   3   5       28.39       35.04      8.89 o 
   4   3   5        2.21        7.66     10.33 o 
   5   3   5       79.51       85.70     16.79 o 
   6   3   5      121.21      120.10     18.22 o 
  -7   4   5       53.78       72.66     21.49 o 
  -6   4   5       18.75        7.57     18.06 o 
  -5   4   5        5.13       16.56     15.43 o 
  -4   4   5      843.39      823.98     81.18 o 
  -3   4   5      138.54      169.73     15.79 o 
  -2   4   5       57.72       64.74     12.61 o 
  -1   4   5     1133.78     1253.28    125.73 o 
   0   4   5      215.17      221.04     15.65 o 
   1   4   5      180.26      193.24     11.87 o 
   2   4   5      424.68      409.59     14.33 o 
   3   4   5      263.99      264.72     13.79 o 
   4   4   5       14.31       21.13     10.40 o 
   5   4   5       32.54       33.84     14.38 o 
   6   4   5        4.85       10.45     18.81 o 
  -7   5   5        2.61        6.50     19.84 o 
  -6   5   5      113.02       90.61     19.92 o 
  -5   5   5       12.65       26.39     18.79 o 
  -4   5   5       26.07       57.08     15.10 o 
  -3   5   5      433.52      434.11     64.48 o 
  -2   5   5      671.94      717.78     70.59 o 
  -1   5   5      405.51      437.60     51.53 o 
   0   5   5      101.35      117.23      9.42 o 
   1   5   5      776.95      775.74     23.37 o 
   2   5   5       34.37       47.20      6.77 o 
   3   5   5      141.47      139.54     10.52 o 
   4   5   5       34.40       41.84     13.98 o 
   5   5   5      186.51      205.73     18.04 o 
   6   5   5       22.09       30.25     17.19 o 
  -7   6   5       35.49       17.69     34.41 o 
  -6   6   5       83.42       76.42     20.02 o 
  -5   6   5       15.18       22.56     16.33 o 
  -4   6   5      101.11      117.83     16.03 o 
  -3   6   5      343.89      402.66     54.83 o 
  -2   6   5       87.09       80.70     18.46 o 
  -1   6   5      535.07      541.60     59.55 o 
   0   6   5      627.22      670.67     96.22 o 
   1   6   5        9.26       33.38      8.53 o 
   2   6   5       30.61       43.01      6.80 o 
   3   6   5       42.82       40.46     11.82 o 
   4   6   5      177.92      168.49     15.23 o 
   5   6   5        5.95        1.65     20.48 o 
   6   6   5       37.97       48.07     17.84 o 
  -7   7   5       26.39       36.24     21.34 o 
  -6   7   5      133.59      124.11     38.20 o 
  -5   7   5       38.04       32.10     16.65 o 
  -4   7   5      193.34      170.82     21.53 o 
  -3   7   5      205.75      219.67     58.27 o 
  -2   7   5     1680.44     1611.78    192.77 o 
  -1   7   5       89.59      122.44     19.65 o 
   0   7   5       15.20       20.45      9.06 o 
   1   7   5      756.83      763.97     43.38 o 
   2   7   5      452.37      455.42     35.01 o 
   3   7   5      188.96      161.08     13.38 o 
   4   7   5        4.62       10.90     12.51 o 
   5   7   5       11.70       21.89     15.29 o 
   6   7   5       34.50       50.23     17.28 o 
  -6   8   5       35.66       24.64     19.12 o 
  -5   8   5      265.93      229.85     45.86 o 
  -4   8   5      123.43      133.61     32.65 o 
  -3   8   5      114.47      173.53     35.22 o 
  -2   8   5        2.27       10.22     12.01 o 
  -1   8   5      159.58      186.21     12.26 o 
   0   8   5      962.62     1070.66     67.72 o 
   1   8   5      474.45      470.25     24.72 o 
   2   8   5      489.69      511.26     27.59 o 
   3   8   5      123.21      145.83     17.53 o 
   4   8   5       72.87       67.13     13.56 o 
   5   8   5      134.51      114.23     16.54 o 
   6   8   5       63.21       69.84     18.38 o 
  -6   9   5        1.58       11.19     18.04 o 
  -5   9   5       49.35       51.18     15.66 o 
  -4   9   5        0.22       39.84     19.25 o 
  -3   9   5      256.09      264.26     26.13 o 
  -2   9   5        5.02       22.93      9.63 o 
  -1   9   5       30.83       35.19      8.14 o 
   0   9   5       14.26       34.17     11.81 o 
   1   9   5       21.43       33.54     13.44 o 
   2   9   5        1.90       15.44     13.26 o 
   3   9   5       35.99       29.43     19.33 o 
   4   9   5        5.25        5.02     18.07 o 
   5   9   5       15.48      -28.04     19.78 o 
   6   9   5       32.06       27.72     24.17 o 
  -6  10   5        9.33       27.72     18.57 o 
  -5  10   5       22.50       15.53     16.71 o 
  -4  10   5      760.14      708.04    160.49 o 
  -3  10   5      237.19      253.27     16.01 o 
  -2  10   5      405.34      405.09     38.30 o 
  -1  10   5      124.41      136.32     10.13 o 
   0  10   5      583.05      569.62     66.18 o 
   1  10   5       56.55       52.11      9.74 o 
   2  10   5      206.43      229.66     36.11 o 
   3  10   5      479.22      438.70     29.76 o 
   4  10   5      273.65      267.54     24.86 o 
   5  10   5        1.74       -0.19     19.67 o 
   6  10   5        0.98      -21.21     23.23 o 
  -6  11   5        2.34       -4.99     25.53 o 
  -5  11   5        7.23        5.32     16.74 o 
  -4  11   5       39.41       41.12     11.09 o 
  -3  11   5       20.00       39.96     10.25 o 
  -2  11   5      122.08      136.20     11.68 o 
  -1  11   5      146.60      138.04     12.51 o 
   0  11   5        0.31        4.82      9.74 o 
   1  11   5        1.20        6.47      9.54 o 
   2  11   5       90.21      100.34     15.94 o 
   3  11   5       49.41       47.64     16.49 o 
   4  11   5       95.11       76.78     20.02 o 
   5  11   5      155.17      145.18     23.42 o 
  -6  12   5        4.42        4.22     15.46 o 
  -5  12   5      141.31      119.06     16.58 o 
  -4  12   5       73.84       72.85     11.52 o 
  -3  12   5     1207.54     1124.67    111.84 o 
  -2  12   5       37.27       32.27     11.33 o 
  -1  12   5      122.18      121.04     12.91 o 
   0  12   5      629.46      599.80     63.66 o 
   1  12   5       83.77       83.29     11.28 o 
   2  12   5        0.56       -0.40     12.86 o 
   3  12   5      638.63      604.97     33.96 o 
   4  12   5      401.53      390.43     29.20 o 
   5  12   5       22.67       20.88     21.01 o 
  -6  13   5       12.88      -15.72     15.41 o 
  -5  13   5       43.70       30.52     12.61 o 
  -4  13   5       23.66       20.46     11.91 o 
  -3  13   5      144.11      150.71     12.49 o 
  -2  13   5       83.00       67.97     12.29 o 
  -1  13   5        5.33        6.82      9.86 o 
   0  13   5      107.40      124.56     17.89 o 
   1  13   5        5.95       12.61     11.02 o 
   2  13   5       16.24       18.46     14.96 o 
   3  13   5      108.14      100.65     19.28 o 
   4  13   5      327.53      274.29     28.16 o 
   5  13   5       29.16       38.15     21.73 o 
  -6  14   5        3.28        1.41     17.04 o 
  -5  14   5       44.92       40.76     13.30 o 
  -4  14   5      239.36      258.46     35.43 o 
  -3  14   5       17.73       28.14     12.75 o 
  -2  14   5       13.45       29.29     30.75 o 
  -1  14   5      651.19      625.40     75.05 o 
   0  14   5      311.58      309.32     28.46 o 
   1  14   5      474.96      437.64     40.37 o 
   2  14   5       83.06      100.53     17.08 o 
   3  14   5       78.27       88.11     18.03 o 
   4  14   5      111.41      125.98     21.23 o 
   5  14   5        0.39      -15.41     20.74 o 
  -5  15   5       27.19       27.69     13.26 o 
  -4  15   5      115.97       97.44     14.43 o 
  -3  15   5      300.61      231.57     34.86 o 
  -2  15   5      174.95      186.65     38.13 o 
  -1  15   5       64.25       74.71     13.23 o 
   0  15   5        0.08       12.74     12.02 o 
   1  15   5      214.50      198.08     15.26 o 
   2  15   5       54.06       48.99     16.70 o 
   3  15   5      295.63      279.34     24.25 o 
   4  15   5       47.29       13.86     24.68 o 
   5  15   5        4.41      -12.72     27.30 o 
  -5  16   5       70.08       55.70     15.47 o 
  -4  16   5      273.09      226.35     38.90 o 
  -3  16   5        3.63       -7.10     12.91 o 
  -2  16   5       12.38        8.10     17.05 o 
  -1  16   5      190.64      176.23     21.09 o 
   0  16   5      729.22      636.56     68.72 o 
   1  16   5      163.03      151.14     15.22 o 
   2  16   5        0.35       -7.62     16.30 o 
   3  16   5      291.07      288.44     24.65 o 
   4  16   5        5.37       -4.94     24.14 o 
   5  16   5       37.68       12.63     37.20 o 
  -5  17   5      121.94      121.35     22.91 o 
  -4  17   5       15.67       20.42     14.65 o 
  -3  17   5        0.46        4.13     14.35 o 
  -2  17   5      252.67      226.84     40.96 o 
  -1  17   5       36.17       32.02     14.05 o 
   0  17   5        5.60        1.69     13.17 o 
   1  17   5        2.11        7.63     12.55 o 
   2  17   5      341.38      331.19     30.04 o 
   3  17   5        5.37      -11.34     16.85 o 
   4  17   5       34.30       26.62     20.16 o 
  -5  18   5       68.11       44.00     16.91 o 
  -4  18   5      318.59      261.49     51.28 o 
  -3  18   5      230.04      212.54     39.37 o 
  -2  18   5       33.56       19.06     17.31 o 
  -1  18   5      322.29      300.74     35.85 o 
   0  18   5      231.63      225.74     34.85 o 
   1  18   5       13.89        6.25     13.06 o 
   2  18   5       10.56        9.80     18.41 o 
   3  18   5       10.75       15.92     14.89 o 
   4  18   5      183.19      150.69     22.90 o 
  -4  19   5      137.79      110.74     17.26 o 
  -3  19   5       63.23       51.76     27.38 o 
  -2  19   5       34.14       22.08     22.09 o 
  -1  19   5      123.85      122.15     17.04 o 
   0  19   5        3.34        6.76     14.68 o 
   1  19   5       52.08       53.90     14.67 o 
   2  19   5       55.26       55.39     19.48 o 
   3  19   5       10.75       13.08     15.95 o 
   4  19   5        0.64        5.54     20.19 o 
  -4  20   5       27.94       -1.41     16.26 o 
  -3  20   5        0.45        8.53     16.60 o 
  -2  20   5       10.69      -11.34     18.94 o 
  -1  20   5      163.77      148.60     28.64 o 
   0  20   5        1.65       -2.10     14.79 o 
   1  20   5        9.69       25.64     15.07 o 
   2  20   5       24.01        4.14     18.59 o 
   3  20   5        9.46       10.48     19.79 o 
  -4  21   5       12.22      -11.56     16.66 o 
  -3  21   5        8.17       -5.95     16.53 o 
  -2  21   5      164.54      175.79     68.09 o 
  -1  21   5       47.13       39.40     20.01 o 
   0  21   5        4.34      -15.96     15.09 o 
   1  21   5      175.63      152.70     21.32 o 
   2  21   5       89.47      101.05     32.83 o 
   3  21   5        0.48      -10.65     15.82 o 
  -3  22   5        5.58       -6.68     17.06 o 
  -2  22   5       33.93       37.10     21.44 o 
  -1  22   5       60.25       57.19     24.58 o 
   0  22   5       63.03       59.62     17.56 o 
   1  22   5        0.10       -3.05     22.37 o 
   2  22   5       16.96       -6.03     29.44 o 
   3  22   5        0.58       -2.21     16.40 o 
  -3  23   5       96.59       85.04     28.21 o 
  -2  23   5       82.86      104.96     28.65 o 
  -1  23   5      443.34      385.65     49.24 o 
   0  23   5      141.88      129.98     41.27 o 
   1  23   5       31.61       56.15     21.68 o 
   2  23   5      198.36      163.01     24.24 o 
  -2  24   5       22.42       21.05     26.24 o 
  -1  24   5       10.87       13.15     21.97 o 
   0  24   5        7.95      -14.42     22.15 o 
   1  24   5        0.09       -9.17     19.19 o 
  -1  25   5       26.01      -17.93     22.01 o 
   0  25   5      135.93       86.82     43.38 o 
  -6   0   6       11.80       26.03     28.12 o 
  -5   0   6      285.45      244.13     33.06 o 
  -4   0   6      267.17      318.84     34.35 o 
  -3   0   6      111.44      145.74     24.83 o 
  -2   0   6       21.31       34.20     20.53 o 
  -1   0   6     1137.86     1073.36     63.69 o 
   0   0   6      250.98      242.48     25.26 o 
   1   0   6      125.18      121.86     17.49 o 
   2   0   6       30.01       50.17     13.83 o 
   3   0   6      113.39      155.54     17.46 o 
   4   0   6       58.54       72.35     17.89 o 
   5   0   6      142.16      156.64     23.45 o 
  -6   1   6        6.41        3.80     20.12 o 
  -5   1   6       32.60       62.17     20.55 o 
  -4   1   6       89.51      121.92     19.29 o 
  -3   1   6        0.39        3.48     15.56 o 
  -2   1   6      191.22      225.44     19.24 o 
  -1   1   6       26.85       26.10     13.25 o 
   0   1   6        0.27       16.52     11.72 o 
   1   1   6       27.21       38.70     10.01 o 
   2   1   6       67.01       61.00      9.94 o 
   3   1   6        4.32        8.78      9.86 o 
   4   1   6       36.37       36.67     11.67 o 
   5   1   6       63.57       85.54     17.10 o 
  -6   2   6        4.71        3.80     20.86 o 
  -5   2   6       50.77       76.11     19.59 o 
  -4   2   6      308.52      345.85     26.32 o 
  -3   2   6      193.91      254.13     20.74 o 
  -2   2   6       24.23        4.75     15.07 o 
  -1   2   6      189.83      224.81     27.37 o 
   0   2   6      378.39      373.21     21.94 o 
   1   2   6       46.93       60.46     10.47 o 
   2   2   6       23.56       24.96      9.25 o 
   3   2   6       96.86      123.30     11.90 o 
   4   2   6      186.10      197.84     14.62 o 
   5   2   6        5.46        8.85     15.86 o 
  -6   3   6        0.82       -5.51     18.87 o 
  -5   3   6      125.01      121.59     23.03 o 
  -4   3   6       21.53       46.98     18.73 o 
  -3   3   6        0.24       -3.20     15.75 o 
  -2   3   6       18.66       11.79     14.54 o 
  -1   3   6       36.89       50.61     14.44 o 
   0   3   6       31.11       59.25     12.44 o 
   1   3   6       71.03      111.05     18.20 o 
   2   3   6       12.23       17.21     13.50 o 
   3   3   6       33.12       40.26     10.75 o 
   4   3   6        9.00       12.33     13.40 o 
   5   3   6       86.21       85.24     17.18 o 
  -6   4   6        0.07        5.32     20.53 o 
  -5   4   6       21.28        4.61     18.49 o 
  -4   4   6       14.35       21.55     17.52 o 
  -3   4   6      166.56      218.56     23.19 o 
  -2   4   6       16.29       -0.72     14.44 o 
  -1   4   6      390.31      349.39     22.85 o 
   0   4   6      381.90      386.17     33.47 o 
   1   4   6      413.08      414.18     23.68 o 
   2   4   6      387.48      361.12     19.36 o 
   3   4   6       55.24       77.65     12.89 o 
   4   4   6       48.20       57.49     14.35 o 
   5   4   6        3.95        6.99     15.99 o 
  -6   5   6       60.49       53.42     23.99 o 
  -5   5   6        1.90       -4.58     17.79 o 
  -4   5   6        7.06       48.50     17.05 o 
  -3   5   6        1.81      -12.82     14.59 o 
  -2   5   6        2.07       -5.73     14.24 o 
  -1   5   6       48.51       58.69     14.78 o 
   0   5   6       15.67       30.86     13.39 o 
   1   5   6     1193.39     1216.29     77.07 o 
   2   5   6        6.45       23.15     10.83 o 
   3   5   6       23.46       22.61     15.76 o 
   4   5   6       60.91       61.77     19.11 o 
   5   5   6        0.47        8.18     16.40 o 
  -6   6   6        0.40        0.23     20.40 o 
  -5   6   6        1.30       -8.14     18.48 o 
  -4   6   6      483.83      492.85     74.68 o 
  -3   6   6        0.98        5.48     15.61 o 
  -2   6   6       83.85       63.92     16.02 o 
  -1   6   6       50.24       48.87     14.66 o 
   0   6   6      518.42      532.63     61.81 o 
   1   6   6       20.11       48.02     10.69 o 
   2   6   6       37.97       45.02     14.96 o 
   3   6   6      204.50      218.78     30.30 o 
   4   6   6       53.08       34.63     19.17 o 
   5   6   6        0.45        1.70     20.58 o 
  -6   7   6       35.30       64.09     22.67 o 
  -5   7   6      303.76      298.89     53.32 o 
  -4   7   6       20.05       21.18     17.63 o 
  -3   7   6        5.78       17.46     15.38 o 
  -2   7   6      398.42      392.91     82.95 o 
  -1   7   6      182.14      207.91     36.51 o 
   0   7   6      153.07      166.37     14.38 o 
   1   7   6       98.25       87.77     15.42 o 
   2   7   6     1138.52      991.47     45.21 o 
   3   7   6        5.12       31.29     16.62 o 
   4   7   6        9.93       -0.21     18.33 o 
   5   7   6       23.17       30.70     23.51 o 
  -6   8   6        5.93        8.82     19.81 o 
  -5   8   6        8.13       16.72     19.48 o 
  -4   8   6       33.12       55.01     17.78 o 
  -3   8   6       61.67       77.89     18.96 o 
  -2   8   6      141.43      146.74     26.15 o 
  -1   8   6      108.58      141.65     32.81 o 
   0   8   6        3.88       -0.67     14.76 o 
   1   8   6       22.39       25.78     14.84 o 
   2   8   6      154.55      160.97     28.22 o 
   3   8   6      117.48      116.27     19.66 o 
   4   8   6       10.44        2.43     19.22 o 
   5   8   6        5.80      -16.02     42.75 o 
  -6   9   6       84.33       81.59     21.18 o 
  -5   9   6        4.83       30.82     19.37 o 
  -4   9   6       99.57      115.45     25.80 o 
  -3   9   6       97.39      114.53     26.82 o 
  -2   9   6      970.24      856.61    166.11 o 
  -1   9   6       42.97       42.17     14.75 o 
   0   9   6       17.86       12.57     17.20 o 
   1   9   6       80.38       67.91     16.01 o 
   2   9   6      104.81      100.42     16.85 o 
   3   9   6      175.19      137.32     25.30 o 
   4   9   6       65.38       54.07     21.12 o 
   5   9   6        6.11       12.85     22.63 o 
  -6  10   6        1.30      -18.36     20.43 o 
  -5  10   6      189.10      169.24     40.31 o 
  -4  10   6       39.84       39.16     20.10 o 
  -3  10   6       36.09       57.44     16.48 o 
  -2  10   6        4.24        6.13     12.22 o 
  -1  10   6      142.66      132.43     18.30 o 
   0  10   6        6.72        2.06     14.47 o 
   1  10   6        0.15      -10.99     14.44 o 
   2  10   6        2.00      -15.86     14.98 o 
   3  10   6      175.99      154.92     21.96 o 
   4  10   6       11.44       13.55     20.82 o 
   5  10   6        0.59       -0.59     22.52 o 
  -5  11   6       38.90       43.37     16.09 o 
  -4  11   6       35.70       15.95     15.17 o 
  -3  11   6      775.79      677.70     69.37 o 
  -2  11   6       20.26        5.98     16.68 o 
  -1  11   6      147.09      151.36     18.73 o 
   0  11   6       42.73       29.11     16.18 o 
   1  11   6      179.40      169.06     18.99 o 
   2  11   6       82.36       74.60     17.41 o 
   3  11   6        9.44        4.85     17.86 o 
   4  11   6        4.71      -21.85     20.09 o 
   5  11   6      111.32      119.33     24.17 o 
  -5  12   6        0.23       -3.46     15.28 o 
  -4  12   6        6.77        9.61     14.61 o 
  -3  12   6      105.68      119.22     31.01 o 
  -2  12   6        9.70        9.23     15.56 o 
  -1  12   6       26.76       37.49     12.56 o 
   0  12   6       54.97       45.22     17.16 o 
   1  12   6        3.16       -7.36     16.65 o 
   2  12   6        0.63        6.22     16.77 o 
   3  12   6       47.75       32.78     19.23 o 
   4  12   6       57.73       26.47     21.03 o 
  -5  13   6       90.81       68.00     16.93 o 
  -4  13   6        8.38       -3.03     18.16 o 
  -3  13   6      122.99      117.43     15.14 o 
  -2  13   6      125.70      127.88     14.87 o 
  -1  13   6      401.95      405.04     50.67 o 
   0  13   6       10.84       -2.35     12.05 o 
   1  13   6      284.03      278.06     26.38 o 
   2  13   6       97.05       90.11     18.64 o 
   3  13   6        0.35      -10.31     19.62 o 
   4  13   6       10.73        2.34     20.66 o 
  -5  14   6        0.10       -5.77     19.48 o 
  -4  14   6       13.52        1.18     18.73 o 
  -3  14   6       47.00       33.45     14.18 o 
  -2  14   6      413.28      359.20     55.78 o 
  -1  14   6       25.15       34.96     13.29 o 
   0  14   6        0.70      -10.78     12.52 o 
   1  14   6        0.18        0.65     21.95 o 
   2  14   6        0.38       -2.94     17.17 o 
   3  14   6      192.62      141.44     22.18 o 
   4  14   6       63.61       34.83     21.94 o 
  -5  15   6       39.77       37.69     19.89 o 
  -4  15   6        3.13        2.95     15.12 o 
  -3  15   6        5.79        0.29     14.63 o 
  -2  15   6      551.16      453.25     63.50 o 
  -1  15   6       21.09       17.32     14.33 o 
   0  15   6        6.03        0.98     13.56 o 
   1  15   6       85.60       83.54     19.80 o 
   2  15   6      106.02      125.70     20.66 o 
   3  15   6      143.38      114.55     21.56 o 
   4  15   6       11.93        7.80     22.31 o 
  -4  16   6       42.53       24.65     16.00 o 
  -3  16   6       10.25        3.30     15.57 o 
  -2  16   6       19.21        6.49     14.18 o 
  -1  16   6        1.06      -17.50     13.97 o 
   0  16   6       61.68       57.03     17.40 o 
   1  16   6       22.23       21.04     19.61 o 
   2  16   6        0.39        0.48     18.59 o 
   3  16   6       11.08        8.49     21.05 o 
   4  16   6        0.54      -22.56     20.90 o 
  -4  17   6        1.48      -14.48     16.54 o 
  -3  17   6        6.26        4.07     16.14 o 
  -2  17   6       22.20       20.76     15.65 o 
  -1  17   6       46.10       40.47     15.97 o 
   0  17   6      107.04      112.61     20.31 o 
   1  17   6       28.60       50.65     20.45 o 
   2  17   6       37.49       56.66     20.19 o 
   3  17   6        3.70       -5.84     20.73 o 
  -4  18   6        7.33      -17.37     15.61 o 
  -3  18   6      114.68       75.03     21.10 o 
  -2  18   6        0.14      -13.48     14.54 o 
  -1  18   6        3.11       -1.39     15.91 o 
   0  18   6      286.06      286.19     20.90 o 
   1  18   6       20.48       23.68     20.00 o 
   2  18   6       11.04       -3.64     44.36 o 
   3  18   6        1.93      -16.83     21.24 o 
  -3  19   6       20.56       28.20     17.64 o 
  -2  19   6       35.16       23.54     15.98 o 
  -1  19   6        1.13       -2.18     16.23 o 
   0  19   6       11.99       13.21     17.42 o 
   1  19   6      104.89       85.65     26.24 o 
   2  19   6       63.45       58.54     21.80 o 
  -3  20   6       71.21       61.66     19.20 o 
  -2  20   6        1.88       -7.60     15.13 o 
  -1  20   6       76.89       60.32     18.01 o 
   0  20   6       14.63        3.40     16.76 o 
   1  20   6       95.46      108.32     51.58 o 
   2  20   6        7.89       -3.68     33.08 o 
  -2  21   6       43.64       21.89     24.54 o 
  -1  21   6       16.91       -5.80     17.34 o 
   0  21   6       13.74       -6.12     16.58 o 
   1  21   6       75.07       86.37     42.29 o 
  -1  22   6       10.54        5.31     18.81 o 
   0  22   6      171.31      143.15     20.29 o 
   1  22   6        6.89       17.22     22.12 o 
  -5   1   7       15.49       28.13     21.23 o 
  -4   1   7       25.81       33.70     19.35 o 
  -3   1   7       28.61       34.26     18.68 o 
  -2   1   7       56.73       40.19     18.27 o 
  -1   1   7      199.98      177.60     22.45 o 
   0   1   7       14.54       30.51     14.95 o 
   1   1   7       64.09       70.11     17.73 o 
   2   1   7       65.67       70.16     13.20 o 
   3   1   7        1.34       15.53     13.28 o 
   4   1   7       51.77       67.81     15.49 o 
  -5   2   7       38.37       39.69     22.57 o 
  -4   2   7        4.83       30.83     21.03 o 
  -3   2   7       11.35       10.65     19.10 o 
  -2   2   7       58.26       58.29     18.43 o 
  -1   2   7       37.76       18.18     14.68 o 
   0   2   7       31.48       43.06     13.94 o 
   1   2   7        4.64       14.41     15.02 o 
   2   2   7       17.28       13.38     11.87 o 
   3   2   7        0.07       -3.28     21.66 o 
   4   2   7        9.62       24.12     20.32 o 
  -5   3   7       73.16       88.23     22.46 o 
  -4   3   7       13.87        1.28     19.76 o 
  -3   3   7       31.80       18.84     18.40 o 
  -2   3   7      141.85      158.71     20.20 o 
  -1   3   7        8.10       -7.18     13.46 o 
   0   3   7        2.57      -11.95     13.56 o 
   1   3   7      164.61      183.64     18.97 o 
   2   3   7      169.64      178.68     18.25 o 
   3   3   7        2.14       19.43     28.38 o 
   4   3   7        0.19        8.92     20.19 o 
  -5   4   7        5.84       15.53     21.41 o 
  -4   4   7       67.01       92.59     22.06 o 
  -3   4   7        3.92       13.49     16.58 o 
  -2   4   7        0.86      -24.00     17.52 o 
  -1   4   7      118.19      116.63     26.49 o 
   0   4   7        7.54       10.45     19.74 o 
   1   4   7       29.90       44.72     13.24 o 
   2   4   7       63.25       72.82     21.75 o 
   3   4   7       73.62       76.72     18.63 o 
   4   4   7        8.31       -1.61     20.26 o 
  -5   5   7        8.99       29.43     31.96 o 
  -4   5   7       13.66       33.46     21.14 o 
  -3   5   7      100.52       85.94     21.50 o 
  -2   5   7       60.74       54.18     41.08 o 
  -1   5   7       72.97       88.40     17.40 o 
   0   5   7       12.88        5.71     15.68 o 
   1   5   7       35.88       71.18     17.54 o 
   2   5   7       28.72       21.14     16.73 o 
   3   5   7       75.07       68.18     19.45 o 
   4   5   7        0.41       18.02     20.41 o 
  -5   6   7        8.02       20.38     20.31 o 
  -4   6   7       81.06       99.52     21.52 o 
  -3   6   7       41.01       47.61     20.23 o 
  -2   6   7        0.09       -3.97     18.10 o 
  -1   6   7       86.31       92.79     18.12 o 
   0   6   7       83.69      102.99     26.72 o 
   1   6   7       17.27       28.44     16.49 o 
   2   6   7      132.51       93.56     18.23 o 
   3   6   7       25.68       31.16     22.61 o 
   4   6   7       28.23       18.08     20.79 o 
  -5   7   7        9.26       31.99     22.34 o 
  -4   7   7       16.01       15.72     28.88 o 
  -3   7   7        4.99        6.73     17.92 o 
  -2   7   7      164.48      134.97     35.75 o 
  -1   7   7       10.12       31.09     22.10 o 
   0   7   7        2.06       14.07     18.77 o 
   1   7   7       41.19       29.34     17.13 o 
   2   7   7        0.72        3.44     19.95 o 
   3   7   7       12.48        9.85     19.58 o 
   4   7   7        0.62       -2.60     21.01 o 
  -5   8   7       27.56        8.49     21.23 o 
  -4   8   7        3.43        5.48     17.51 o 
  -3   8   7       40.34       53.81     27.98 o 
  -2   8   7       22.68        7.40     17.46 o 
  -1   8   7        0.87        4.39     25.79 o 
   0   8   7      102.01      114.30     19.48 o 
   1   8   7        5.37       -4.06     17.14 o 
   2   8   7      366.74      298.56     37.09 o 
   3   8   7       18.43      -18.82     19.72 o 
   4   8   7       22.99       -2.31     21.34 o 
  -5   9   7       21.53       53.65     21.83 o 
  -4   9   7      153.75      170.59     37.66 o 
  -3   9   7       83.85       93.74     20.54 o 
  -2   9   7       66.99       34.68     23.25 o 
  -1   9   7        0.98        8.07     17.76 o 
   0   9   7        1.77        5.38     18.35 o 
   1   9   7        2.11        6.67     17.48 o 
   2   9   7       31.38       27.28     18.74 o 
   3   9   7        0.41       10.54     20.30 o 
   4   9   7        0.66      -11.13     21.69 o 
  -5  10   7        1.56      -13.42     18.62 o 
  -4  10   7      192.22      190.74     38.07 o 
  -3  10   7        1.22      -20.34     22.36 o 
  -2  10   7      231.10      165.36     48.77 o 
  -1  10   7      156.99      135.43     22.41 o 
   0  10   7       67.01       51.44     18.78 o 
   1  10   7       12.13        8.14     17.29 o 
   2  10   7       14.76       -4.29     17.86 o 
   3  10   7      153.58       95.97     22.64 o 
   4  10   7        4.51       10.49     22.64 o 
  -4  11   7       11.23      -24.63     21.25 o 
  -3  11   7       45.31       20.84     21.02 o 
  -2  11   7       10.05        3.39     17.25 o 
  -1  11   7       23.25       31.12     18.86 o 
   0  11   7        0.19        8.15     19.53 o 
   1  11   7        4.09        3.74     17.74 o 
   2  11   7        4.50      -33.15     28.85 o 
   3  11   7        2.96        3.26     24.86 o 
  -4  12   7        1.11      -30.75     20.50 o 
  -3  12   7      399.92      339.38     31.05 o 
  -2  12   7       48.42       18.08     18.37 o 
  -1  12   7        1.27       10.78     19.28 o 
   0  12   7      110.64      108.24     30.11 o 
   1  12   7        8.53       -5.88     19.19 o 
   2  12   7        4.58       10.50     30.33 o 
   3  12   7       31.39       18.23     22.15 o 
  -4  13   7        8.91       -7.28     20.16 o 
  -3  13   7       27.48       25.85     20.90 o 
  -2  13   7       21.79        0.38     16.66 o 
  -1  13   7        6.15        6.62     34.33 o 
   0  13   7       31.37       30.56     24.64 o 
   1  13   7        0.02      -19.51     23.32 o 
   2  13   7        6.81        2.30     28.79 o 
   3  13   7       43.60       21.97     23.04 o 
  -4  14   7       67.19       39.17     22.06 o 
  -3  14   7       11.54       -2.48     19.49 o 
  -2  14   7        0.05      -20.51     17.67 o 
  -1  14   7      114.60      124.29     23.05 o 
   0  14   7        8.49       -1.27     19.91 o 
   1  14   7       38.61       45.53     21.18 o 
   2  14   7       10.13        3.02     30.48 o 
   3  14   7       65.66       35.67     23.03 o 
  -3  15   7        4.77       -7.47     18.06 o 
  -2  15   7        8.32      -21.02     18.43 o 
  -1  15   7        1.17        4.91     22.52 o 
   0  15   7       25.71        3.95     20.76 o 
   1  15   7        8.98      -14.12     20.03 o 
   2  15   7        9.80      -29.54     30.71 o 
  -3  16   7       25.91       18.36     21.22 o 
  -2  16   7       11.16       -0.52     19.98 o 
  -1  16   7       26.58      -10.52     22.34 o 
   0  16   7      170.42      131.05     29.59 o 
   1  16   7       35.62       11.10     25.01 o 
   2  16   7       16.96      -21.64     30.86 o 
  -2  17   7       31.47       16.56     15.48 o 
  -1  17   7       12.42       -1.26     16.89 o 
   0  17   7       19.58        6.99     23.19 o 
   1  17   7        3.17       -7.89     21.64 o 
  -2  18   7        1.12      -10.26     15.87 o 
  -1  18   7       36.77       17.48     17.82 o 
   0  18   7       40.11       43.57     24.34 o 
   1  18   7        1.76       11.10     22.48 o 
  -1  19   7        0.70       -4.14     18.22 o 
   0  19   7        0.11       -5.36     23.67 o 
  -4   0   8       89.13      108.54     35.91 o 
  -3   0   8        1.14      -10.26     31.05 o 
  -2   0   8       44.50       38.54     28.65 o 
  -1   0   8       66.55       41.81     23.22 o 
   1   0   8       35.90       61.84     24.26 o 
   2   0   8        2.60       13.90     25.73 o 
  -4   1   8       17.91       26.71     24.91 o 
  -3   1   8        0.12       -0.22     21.83 o 
  -2   1   8       13.82       10.23     19.68 o 
  -1   1   8       12.76       -5.84     16.48 o 
   0   1   8        0.49        0.28     31.85 o 
   1   1   8        4.09        7.00     17.01 o 
   2   1   8        4.01       23.68     17.44 o 
   3   1   8        0.00      -14.07     25.97 o 
  -4   2   8        1.36       28.63     23.87 o 
  -3   2   8       17.30       23.01     22.71 o 
  -2   2   8        1.50      -15.57     19.57 o 
  -1   2   8       64.36       32.13     23.12 o 
   0   2   8       34.12       28.57     35.17 o 
   1   2   8       50.56       68.54     18.47 o 
   2   2   8        0.36       13.46     27.19 o 
   3   2   8       13.92       37.40     27.74 o 
  -4   3   8        2.67       29.27     24.00 o 
  -3   3   8        3.13      -17.68     19.58 o 
  -2   3   8        0.50       -6.04     18.33 o 
  -1   3   8       65.94       14.55     32.16 o 
   0   3   8       14.42       10.38     15.97 o 
   1   3   8        7.00       30.39     26.87 o 
   2   3   8        0.96        7.09     27.65 o 
   3   3   8        0.24       19.78     19.61 o 
  -4   4   8       17.57       50.44     23.62 o 
  -3   4   8       27.51       40.53     22.26 o 
  -2   4   8        0.03      -18.38     37.36 o 
  -1   4   8        2.49      -18.36     15.52 o 
   0   4   8       35.89       30.57     25.89 o 
   1   4   8        9.39        4.13     16.09 o 
   2   4   8        0.06        6.94     17.68 o 
   3   4   8        3.15        3.71     29.01 o 
  -4   5   8       29.12       51.45     24.60 o 
  -3   5   8        5.19       23.25     21.28 o 
  -2   5   8        0.37      -15.31     22.67 o 
  -1   5   8        0.20      -22.30     17.91 o 
   0   5   8        5.92       30.42     25.76 o 
   1   5   8      186.25      149.59     31.25 o 
   2   5   8       57.24       35.23     19.45 o 
   3   5   8        1.63       22.09     22.27 o 
  -4   6   8       36.59       70.76     23.65 o 
  -3   6   8        7.94       -0.98     19.93 o 
  -2   6   8        0.65      -13.35     18.14 o 
  -1   6   8        0.47      -23.77     15.85 o 
   0   6   8       58.40       60.35     22.16 o 
   1   6   8        0.09       -6.95     26.87 o 
   2   6   8       30.47       43.60     20.17 o 
  -3   7   8       24.19       51.73     21.19 o 
  -2   7   8       36.64        9.31     20.94 o 
  -1   7   8       12.73      -22.48     15.27 o 
   0   7   8       35.77       25.05     22.11 o 
   1   7   8       20.74       21.99     27.28 o 
   2   7   8      320.71      265.07     25.22 o 
  -3   8   8        6.76       -9.28     27.22 o 
  -2   8   8        6.37       -4.77     22.91 o 
  -1   8   8        4.35      -53.78     35.85 o 
   0   8   8        3.35      -14.18     28.25 o 
   1   8   8        2.48       25.79     29.43 o 
   2   8   8        0.29        5.55     19.19 o 
  -3   9   8       54.55       41.16     28.04 o 
  -2   9   8      177.00      118.52     39.74 o 
  -1   9   8       15.17        2.66     22.38 o 
   0   9   8       33.16       18.94     22.32 o 
   1   9   8        7.92       13.38     30.15 o 
   2   9   8        2.69        7.21     20.22 o 
  -3  10   8       59.04        7.05     21.67 o 
  -2  10   8       10.51      -27.12     18.39 o 
  -1  10   8       15.02       31.14     22.76 o 
   0  10   8       10.26      -18.75     20.58 o 
   1  10   8        7.38       -7.24     31.90 o 
   2  10   8       10.55        4.25     21.32 o 
  -2  11   8       14.16      -27.20     18.14 o 
  -1  11   8      143.14      141.79     25.02 o 
   0  11   8        1.80        3.53     22.65 o 
   1  11   8        8.43      -12.59     31.46 o 
  -2  12   8        1.91      -28.24     18.83 o 
  -1  12   8       34.02       46.80     24.07 o 
   0  12   8        6.46        1.25     23.42 o 
   1  12   8        1.53       -5.64     32.51 o 
  -2  13   8       19.86       -8.66     15.33 o 
  -1  13   8       17.33       -2.98     23.66 o 
   0  13   8       18.74       10.52     23.46 o 
                                                 
